# Supplementary material for: Research on image classification method based on improved multi-scale relational network
Source: PeerJ Comput Sci. 2021 Jul 21;7:e613. doi: 10.7717/peerj-cs.613 (PMC8323718; doi:10.7717/peerj-cs.613)
Supplement: Supplemental Information 1 — The multi-scale meta-relational network with the model-independent meta-learning algorithm. [file peerj-cs-07-613-s001.zip]

Archive with 186 entries (116 files):
- RelationNetwork/
- RelationNetwork/miniimagenet/
- RelationNetwork/miniimagenet/.idea/
- RelationNetwork/miniimagenet/.idea/miniimagenet.iml
- RelationNetwork/miniimagenet/.idea/misc.xml
- RelationNetwork/miniimagenet/.idea/modules.xml
- RelationNetwork/miniimagenet/.idea/workspace.xml
- RelationNetwork/miniimagenet/24 layer features and 3D subtraction/
- RelationNetwork/miniimagenet/24 layer features and 3D subtraction/logs/
- RelationNetwork/miniimagenet/24 layer features and 3D subtraction/logs/experiment_log.csv
- RelationNetwork/miniimagenet/24 layer features and 3D subtraction/saved_models/
- RelationNetwork/miniimagenet/24 layer features and 3D subtraction/saved_models/miniimagenet_feature_encoder.pkl
- RelationNetwork/miniimagenet/24 layer features and 3D subtraction/saved_models/miniimagenet_relation_network.pkl
- RelationNetwork/miniimagenet/24 layer features and stitching/
- RelationNetwork/miniimagenet/24 layer features and stitching/logs/
- RelationNetwork/miniimagenet/24 layer features and stitching/logs/experiment_log.csv
- RelationNetwork/miniimagenet/24 layer features and stitching/saved_models/
- RelationNetwork/miniimagenet/24 layer features and stitching/saved_models/miniimagenet_feature_encoder.pkl
- RelationNetwork/miniimagenet/24 layer features and stitching/saved_models/miniimagenet_relation_network.pkl
- RelationNetwork/miniimagenet/24 layer features and subtract after straightening/
- RelationNetwork/miniimagenet/24 layer features and subtract after straightening/logs/
- RelationNetwork/miniimagenet/24 layer features and subtract after straightening/logs/experiment_log.csv
- RelationNetwork/miniimagenet/24 layer features and subtract after straightening/saved_models/
- RelationNetwork/miniimagenet/24 layer features and subtract after straightening/saved_models/miniimagenet_feature_encoder.pkl
- RelationNetwork/miniimagenet/24 layer features and subtract after straightening/saved_models/miniimagenet_relation_network.pkl
- RelationNetwork/miniimagenet/34 layer features and stitching/
- RelationNetwork/miniimagenet/34 layer features and stitching/logs/
- RelationNetwork/miniimagenet/34 layer features and stitching/logs/experiment_log.csv
- RelationNetwork/miniimagenet/34 layer features and stitching/saved_models/
- RelationNetwork/miniimagenet/34 layer features and stitching/saved_models/miniimagenet_feature_encoder.pkl
- RelationNetwork/miniimagenet/34 layer features and stitching/saved_models/miniimagenet_relation_network.pkl
- RelationNetwork/miniimagenet/34 layer features and subtract after straightening/
- RelationNetwork/miniimagenet/34 layer features and subtract after straightening/logs/
- RelationNetwork/miniimagenet/34 layer features and subtract after straightening/logs/experiment_log.csv
- RelationNetwork/miniimagenet/34 layer features and subtract after straightening/saved_models/
- RelationNetwork/miniimagenet/34 layer features and subtract after straightening/saved_models/miniimagenet_feature_encoder.pkl
- RelationNetwork/miniimagenet/34 layer features and subtract after straightening/saved_models/miniimagenet_relation_network.pkl
- RelationNetwork/miniimagenet/Another multi-scale combination/
- RelationNetwork/miniimagenet/Another multi-scale combination2/
- RelationNetwork/miniimagenet/Another multi-scale combination2/logs/
- RelationNetwork/miniimagenet/Another multi-scale combination2/logs/experiment_log.csv
- RelationNetwork/miniimagenet/Another multi-scale combination2/saved_models/
- RelationNetwork/miniimagenet/Another multi-scale combination2/saved_models/miniimagenet_feature_encoder.pkl
- RelationNetwork/miniimagenet/Another multi-scale combination2/saved_models/miniimagenet_relation_network.pkl
- RelationNetwork/miniimagenet/Another multi-scale combination/logs/
- RelationNetwork/miniimagenet/Another multi-scale combination/logs/experiment_log.csv
- RelationNetwork/miniimagenet/Another multi-scale combination/saved_models/
- RelationNetwork/miniimagenet/Another multi-scale combination/saved_models/miniimagenet_feature_encoder.pkl
- RelationNetwork/miniimagenet/Another multi-scale combination/saved_models/miniimagenet_relation_network.pkl
- RelationNetwork/miniimagenet/batch.jpg
- RelationNetwork/miniimagenet/fvisualization.py
- RelationNetwork/miniimagenet/miniimagenet_test_few_shot.py
- RelationNetwork/miniimagenet/miniimagenet_test_one_shot1.py
- RelationNetwork/miniimagenet/miniimagenet_test_one_shot2.py
- RelationNetwork/miniimagenet/miniimagenet_test_one_shot3.py
- RelationNetwork/miniimagenet/miniimagenet_test_one_shot5.py
- RelationNetwork/miniimagenet/miniimagenet_test_one_shot6.py
- RelationNetwork/miniimagenet/miniimagenet_test_one_shot7.py
- RelationNetwork/miniimagenet/miniimagenet_test_one_shot8.py
- RelationNetwork/miniimagenet/miniimagenet_train_few_shot.py
- RelationNetwork/miniimagenet/miniimagenet_train_one_shot1.py
- RelationNetwork/miniimagenet/miniimagenet_train_one_shot10.py
- RelationNetwork/miniimagenet/miniimagenet_train_one_shot11.py
- RelationNetwork/miniimagenet/miniimagenet_train_one_shot2.py
- RelationNetwork/miniimagenet/miniimagenet_train_one_shot3.py
- RelationNetwork/miniimagenet/miniimagenet_train_one_shot4.py
- RelationNetwork/miniimagenet/miniimagenet_train_one_shot5.py
- RelationNetwork/miniimagenet/miniimagenet_train_one_shot6.py
- RelationNetwork/miniimagenet/miniimagenet_train_one_shot7.py
- RelationNetwork/miniimagenet/miniimagenet_train_one_shot8.py
- RelationNetwork/miniimagenet/miniimagenet_train_one_shot9.py
- RelationNetwork/miniimagenet/multi_feature24.jpg
- RelationNetwork/miniimagenet/multi_feature34.jpg
- RelationNetwork/miniimagenet/out1.jpg
- RelationNetwork/miniimagenet/out2.jpg
- RelationNetwork/miniimagenet/out3.jpg
- RelationNetwork/miniimagenet/out4.jpg
- RelationNetwork/miniimagenet/storage.py
- RelationNetwork/miniimagenet/task_generator.py
- RelationNetwork/miniimagenet/task_generator_test.py
- RelationNetwork/miniimagenet/test.py
- RelationNetwork/miniimagenet/__pycache__/
- RelationNetwork/miniimagenet/__pycache__/storage.cpython-36.pyc
- RelationNetwork/miniimagenet/__pycache__/task_generator.cpython-36.pyc
- RelationNetwork/miniimagenet/__pycache__/task_generator_test.cpython-36.pyc
- RelationNetwork/omniglot/
- RelationNetwork/omniglot/.idea/
- RelationNetwork/omniglot/.idea/misc.xml
- RelationNetwork/omniglot/.idea/modules.xml
- RelationNetwork/omniglot/.idea/omniglot.iml
- RelationNetwork/omniglot/.idea/workspace.xml
- RelationNetwork/omniglot/10way_1shot34/
- RelationNetwork/omniglot/10way_1shot34/logs/
- RelationNetwork/omniglot/10way_1shot34/logs/experiment_log.csv
- RelationNetwork/omniglot/10way_1shot34/saved_models/
- RelationNetwork/omniglot/10way_1shot34/saved_models/omniglot_feature_encoder.pkl
- RelationNetwork/omniglot/10way_1shot34/saved_models/omniglot_relation_network.pkl
- RelationNetwork/omniglot/15way_1shot34/
- RelationNetwork/omniglot/15way_1shot34/logs/
- RelationNetwork/omniglot/15way_1shot34/logs/experiment_log.csv
- RelationNetwork/omniglot/15way_1shot34/saved_models/
- RelationNetwork/omniglot/15way_1shot34/saved_models/omniglot_feature_encoder.pkl
- RelationNetwork/omniglot/15way_1shot34/saved_models/omniglot_relation_network.pkl
- RelationNetwork/omniglot/20way_1shot34/
- RelationNetwork/omniglot/20way_1shot34/logs/
- RelationNetwork/omniglot/20way_1shot34/logs/experiment_log.csv
- RelationNetwork/omniglot/20way_1shot34/saved_models/
- RelationNetwork/omniglot/20way_1shot34/saved_models/omniglot_feature_encoder.pkl
- RelationNetwork/omniglot/20way_1shot34/saved_models/omniglot_relation_network.pkl
- RelationNetwork/omniglot/20way_1shot_end24/
- RelationNetwork/omniglot/20way_1shot_end24/logs/
- RelationNetwork/omniglot/20way_1shot_end24/logs/experiment_log.csv
- RelationNetwork/omniglot/20way_1shot_end24/saved_models/
- RelationNetwork/omniglot/20way_1shot_end24/saved_models/omniglot_feature_encoder.pkl
- RelationNetwork/omniglot/20way_1shot_end24/saved_models/omniglot_relation_network.pkl
- RelationNetwork/omniglot/20way_1shot_end34/
- RelationNetwork/omniglot/20way_1shot_end34/logs/
- RelationNetwork/omniglot/20way_1shot_end34/logs/experiment_log.csv
- RelationNetwork/omniglot/20way_1shot_end34/saved_models/
- RelationNetwork/omniglot/20way_1shot_end34/saved_models/omniglot_feature_encoder.pkl
- RelationNetwork/omniglot/20way_1shot_end34/saved_models/omniglot_relation_network.pkl
- RelationNetwork/omniglot/20way_5shot34/
- RelationNetwork/omniglot/20way_5shot34/logs/
- RelationNetwork/omniglot/20way_5shot34/logs/experiment_log.csv
- RelationNetwork/omniglot/20way_5shot34/saved_models/
- RelationNetwork/omniglot/20way_5shot34/saved_models/omniglot_feature_encoder.pkl
- RelationNetwork/omniglot/20way_5shot34/saved_models/omniglot_relation_network.pkl
- RelationNetwork/omniglot/25way_1shot34/
- RelationNetwork/omniglot/25way_1shot34/logs/
- RelationNetwork/omniglot/25way_1shot34/logs/experiment_log.csv
- RelationNetwork/omniglot/25way_1shot34/saved_models/
- RelationNetwork/omniglot/25way_1shot34/saved_models/omniglot_feature_encoder.pkl
- RelationNetwork/omniglot/25way_1shot34/saved_models/omniglot_relation_network.pkl
- RelationNetwork/omniglot/30way_1shot34/
- RelationNetwork/omniglot/30way_1shot34/logs/
- RelationNetwork/omniglot/30way_1shot34/logs/experiment_log.csv
- RelationNetwork/omniglot/30way_1shot34/saved_models/
- RelationNetwork/omniglot/30way_1shot34/saved_models/omniglot_feature_encoder.pkl
- RelationNetwork/omniglot/30way_1shot34/saved_models/omniglot_relation_network.pkl
- RelationNetwork/omniglot/5way_1shot34/
- RelationNetwork/omniglot/5way_1shot34/logs/
- RelationNetwork/omniglot/5way_1shot34/logs/experiment_log.csv
- RelationNetwork/omniglot/5way_1shot34/saved_models/
- RelationNetwork/omniglot/5way_1shot34/saved_models/omniglot_feature_encoder.pkl
- RelationNetwork/omniglot/5way_1shot34/saved_models/omniglot_relation_network.pkl
- RelationNetwork/omniglot/5way_1shot_end24/
- RelationNetwork/omniglot/5way_1shot_end24/logs/
- RelationNetwork/omniglot/5way_1shot_end24/logs/experiment_log.csv
- RelationNetwork/omniglot/5way_1shot_end24/saved_models/
- RelationNetwork/omniglot/5way_1shot_end24/saved_models/omniglot_feature_encoder.pkl
- RelationNetwork/omniglot/5way_1shot_end24/saved_models/omniglot_relation_network.pkl
- RelationNetwork/omniglot/5way_1shot_end34/
- RelationNetwork/omniglot/5way_1shot_end34/logs/
- RelationNetwork/omniglot/5way_1shot_end34/logs/experiment_log.csv
- RelationNetwork/omniglot/5way_1shot_end34/saved_models/
- RelationNetwork/omniglot/5way_1shot_end34/saved_models/omniglot_feature_encoder.pkl
- RelationNetwork/omniglot/5way_1shot_end34/saved_models/omniglot_relation_network.pkl
- RelationNetwork/omniglot/5way_5shot34/
- RelationNetwork/omniglot/5way_5shot34/logs/
- RelationNetwork/omniglot/5way_5shot34/logs/experiment_log.csv
- RelationNetwork/omniglot/5way_5shot34/saved_models/
- RelationNetwork/omniglot/5way_5shot34/saved_models/omniglot_feature_encoder.pkl
- RelationNetwork/omniglot/5way_5shot34/saved_models/omniglot_relation_network.pkl
- RelationNetwork/omniglot/5way_5shot_end24/
- RelationNetwork/omniglot/5way_5shot_end24/logs/
- RelationNetwork/omniglot/5way_5shot_end24/logs/experiment_log.csv
- RelationNetwork/omniglot/5way_5shot_end24/saved_models/
- RelationNetwork/omniglot/5way_5shot_end24/saved_models/omniglot_feature_encoder.pkl
- RelationNetwork/omniglot/5way_5shot_end24/saved_models/omniglot_relation_network.pkl
- RelationNetwork/omniglot/5way_5shot_end34/
- RelationNetwork/omniglot/5way_5shot_end34/logs/
- RelationNetwork/omniglot/5way_5shot_end34/logs/experiment_log.csv
- RelationNetwork/omniglot/5way_5shot_end34/saved_models/
- RelationNetwork/omniglot/5way_5shot_end34/saved_models/omniglot_feature_encoder.pkl
- RelationNetwork/omniglot/5way_5shot_end34/saved_models/omniglot_relation_network.pkl
- RelationNetwork/omniglot/omniglot_test_one_shot.py
- RelationNetwork/omniglot/omniglot_train_one_shot.py
- RelationNetwork/omniglot/o_test_one_shot.py
- RelationNetwork/omniglot/o_train_one_shot.py
- RelationNetwork/omniglot/storage.py
- RelationNetwork/omniglot/task_generator.py
- RelationNetwork/omniglot/test_few_shot.py
- RelationNetwork/omniglot/train_few_shot.py
- RelationNetwork/omniglot/__pycache__/
- RelationNetwork/omniglot/__pycache__/storage.cpython-36.pyc
- RelationNetwork/omniglot/__pycache__/task_generator.cpython-36.pyc
