# Supplementary material for: Research on image classification method based on improved multi-scale relational network
Source: PeerJ Comput Sci. 2021 Jul 21;7:e613. doi: 10.7717/peerj-cs.613 (PMC8323718; doi:10.7717/peerj-cs.613)
Supplement: Supplemental Information 1 — The multi-scale meta-relational network with the model-independent meta-learning algorithm. [file peerj-cs-07-613-s001.zip › RelationNetwork/miniimagenet/24 layer features and 3D subtraction/logs/experiment_log.csv]

episode	val_accuracy	loss
1	0.22233333333333336	0.4409371316432953
5000	0.401	0.1152234598994255
10000	0.43055555555555564	0.16239996254444122
15000	0.43844444444444436	0.15026816725730896
20000	0.45111111111111113	0.1470019817352295
25000	0.45166666666666666	0.09738413244485855
30000	0.4553333333333333	0.1368485987186432
35000	0.4694444444444445	0.08659181743860245
40000	0.47633333333333333	0.1446714699268341
45000	0.47077777777777785	0.0707608014345169
50000	0.4763333333333333	0.1018526628613472
55000	0.4843333333333334	0.11792073398828506
60000	0.4698888888888889	0.11780736595392227
65000	0.4804444444444445	0.10741496086120605
70000	0.4796666666666666	0.12607255578041077
75000	0.4781111111111111	0.1399063766002655
80000	0.4646666666666667	0.08931434154510498
85000	0.4885555555555555	0.0715446025133133
90000	0.4932222222222221	0.10253387689590454
95000	0.4877777777777777	0.13563045859336853
100000	0.4942222222222222	0.12440454959869385
105000	0.4896666666666667	0.15527990460395813
110000	0.5	0.0641990602016449
115000	0.4851111111111111	0.07131786644458771
120000	0.494888888888889	0.13828685879707336
125000	0.4947777777777778	0.09478063881397247
130000	0.4843333333333334	0.11955323070287704
135000	0.48877777777777776	0.08471841365098953
140000	0.4873333333333333	0.16998974978923798
145000	0.49066666666666675	0.08108418434858322
150000	0.47611111111111104	0.07075484842061996
155000	0.5001111111111111	0.07651584595441818
160000	0.48911111111111116	0.1048731580376625
165000	0.49288888888888893	0.09431827813386917
170000	0.49633333333333335	0.08340772241353989
175000	0.4827777777777777	0.1236690804362297
180000	0.4904444444444444	0.11530482769012451
185000	0.49344444444444446	0.13053126633167267
190000	0.48799999999999993	0.07537946850061417
195000	0.47722222222222227	0.08336924761533737
200000	0.4682222222222222	0.07314690202474594
205000	0.49677777777777776	0.0613650344312191
210000	0.4875555555555555	0.10977815836668015
215000	0.4874444444444445	0.05796009302139282
220000	0.49877777777777776	0.115587018430233
225000	0.4972222222222223	0.0911918357014656
230000	0.49911111111111117	0.04433886334300041
235000	0.49322222222222223	0.10889307409524918
240000	0.4912222222222222	0.07716889679431915
245000	0.4935555555555555	0.08453116565942764
250000	0.49111111111111105	0.10501831769943237
255000	0.5018888888888888	0.06253793090581894
260000	0.48866666666666675	0.05721501260995865
265000	0.49911111111111117	0.06406432390213013
270000	0.4821111111111111	0.08490975201129913
275000	0.4894444444444444	0.07552625238895416
280000	0.507	0.053866174072027206
285000	0.48611111111111116	0.0896650180220604
290000	0.4862222222222222	0.1318090558052063
295000	0.49166666666666664	0.11497128009796143
300000	0.4912222222222222	0.061638422310352325
305000	0.4875555555555555	0.0823887512087822
310000	0.48555555555555563	0.06627624481916428
315000	0.4858888888888889	0.07661136984825134
320000	0.492	0.0929657593369484
325000	0.49522222222222223	0.12144487351179123
330000	0.487	0.0827212706208229
335000	0.4877777777777777	0.09352276474237442
340000	0.48866666666666664	0.0549614354968071
345000	0.49833333333333335	0.060655396431684494
350000	0.4918888888888889	0.10855033248662949
355000	0.49344444444444435	0.04995419457554817
360000	0.4908888888888888	0.07729160785675049
365000	0.477	0.07021662592887878
370000	0.47088888888888886	0.07107991725206375
375000	0.48722222222222217	0.0702957883477211
380000	0.4927777777777777	0.10131212323904037
385000	0.49144444444444446	0.09376364946365356
390000	0.4912222222222222	0.08704334497451782
395000	0.4854444444444444	0.10068400949239731
400000	0.4873333333333333	0.08161985129117966
405000	0.4882222222222221	0.10507917404174805
410000	0.4862222222222222	0.043268442153930664
415000	0.482	0.06343643367290497
420000	0.47233333333333327	0.0908946841955185
425000	0.47533333333333333	0.0960846021771431
430000	0.48177777777777775	0.07505913078784943
435000	0.4895555555555556	0.0704285278916359
440000	0.4895555555555556	0.1179681271314621
445000	0.484888888888889	0.06426437944173813
450000	0.49299999999999994	0.06973791867494583
455000	0.4825555555555555	0.11086998134851456
460000	0.4908888888888888	0.043477416038513184
465000	0.4915555555555556	0.1222466230392456
470000	0.5002222222222222	0.11209288239479065
episode	test accuracy
episode	test accuracy
0	0.4973333333333334
1	0.4865555555555556
2	0.4895555555555556
3	0.4902222222222222
4	0.48688888888888887
5	0.48411111111111116
6	0.4942222222222222
7	0.4992222222222222
8	0.49755555555555553
9	0.5016666666666667
aver_accuracy
0.49273333333333336
