# Supplementary material for: Research on image classification method based on improved multi-scale relational network
Source: PeerJ Comput Sci. 2021 Jul 21;7:e613. doi: 10.7717/peerj-cs.613 (PMC8323718; doi:10.7717/peerj-cs.613)
Supplement: Supplemental Information 1 — The multi-scale meta-relational network with the model-independent meta-learning algorithm. [file peerj-cs-07-613-s001.zip › RelationNetwork/miniimagenet/24 layer features and subtract after straightening/logs/experiment_log.csv]

episode	val_accuracy	loss
1	0.2808888888888889	0.4371395707130432
5000	0.39855555555555555	0.11646034568548203
10000	0.42466666666666664	0.15293815732002258
15000	0.4322222222222222	0.15035942196846008
20000	0.4358888888888888	0.15453648567199707
25000	0.4414444444444445	0.10149925947189331
30000	0.45133333333333325	0.12738420069217682
35000	0.45633333333333326	0.10183069109916687
40000	0.4514444444444445	0.13274195790290833
45000	0.45644444444444443	0.07195186614990234
50000	0.45866666666666667	0.10166382044553757
55000	0.47277777777777774	0.11206071078777313
60000	0.47411111111111115	0.12364762276411057
65000	0.47277777777777774	0.13934314250946045
70000	0.46911111111111115	0.11904292553663254
75000	0.46844444444444444	0.1470751315355301
80000	0.4666666666666667	0.09698791801929474
85000	0.478888888888889	0.08415016531944275
90000	0.46955555555555556	0.108322873711586
95000	0.4798888888888889	0.1246865913271904
100000	0.4736666666666666	0.12138040363788605
105000	0.4904444444444444	0.1392083615064621
110000	0.48100000000000004	0.06878969073295593
115000	0.48066666666666663	0.07658878713846207
120000	0.4904444444444444	0.14273211359977722
125000	0.4775555555555555	0.10012266784906387
130000	0.47144444444444444	0.13558289408683777
135000	0.47844444444444445	0.0925404354929924
140000	0.47588888888888886	0.17198625206947327
145000	0.48411111111111105	0.08099079877138138
150000	0.4748888888888888	0.08598940819501877
155000	0.4908888888888888	0.07965163886547089
160000	0.47888888888888886	0.09085316210985184
165000	0.4776666666666667	0.09813203662633896
170000	0.4823333333333333	0.0817292183637619
175000	0.47866666666666663	0.13376843929290771
180000	0.47588888888888886	0.11963481456041336
185000	0.48766666666666664	0.11148858815431595
190000	0.4862222222222222	0.07178861647844315
195000	0.4782222222222222	0.08112012594938278
200000	0.4673333333333333	0.08230701088905334
205000	0.4942222222222223	0.04849236458539963
210000	0.47277777777777774	0.12306564301252365
215000	0.4703333333333333	0.05247402936220169
220000	0.4904444444444444	0.12152837961912155
225000	0.4805555555555555	0.07908660918474197
230000	0.4807777777777778	0.04644562676548958
235000	0.47833333333333333	0.11089660972356796
240000	0.48111111111111116	0.08845634013414383
245000	0.482	0.09982798993587494
250000	0.4694444444444444	0.0901309922337532
255000	0.4846666666666666	0.051456160843372345
260000	0.47655555555555557	0.0637059211730957
265000	0.47655555555555557	0.0638977587223053
270000	0.47600000000000003	0.04881319776177406
275000	0.47100000000000003	0.0864129513502121
280000	0.48444444444444446	0.03733282536268234
285000	0.4670000000000001	0.08717555552721024
290000	0.46311111111111114	0.13396330177783966
295000	0.48111111111111116	0.11952055990695953
300000	0.487	0.06896082311868668
305000	0.47122222222222226	0.07625351846218109
310000	0.4716666666666667	0.04632551223039627
315000	0.47155555555555556	0.08208327740430832
320000	0.4827777777777778	0.0817686915397644
325000	0.47611111111111115	0.12893186509609222
330000	0.4703333333333333	0.07306830585002899
335000	0.46800000000000014	0.10990480333566666
340000	0.4674444444444445	0.06090599671006203
345000	0.4826666666666667	0.05959867686033249
350000	0.4596666666666666	0.09564757347106934
355000	0.4698888888888889	0.04252481088042259
360000	0.46388888888888896	0.08481531590223312
365000	0.4622222222222223	0.05909041315317154
370000	0.4675555555555556	0.06689849495887756
375000	0.47355555555555556	0.07154694944620132
380000	0.4682222222222222	0.10146187245845795
385000	0.466	0.09937673807144165
390000	0.4778888888888889	0.0818968117237091
395000	0.47422222222222216	0.08948511630296707
400000	0.4702222222222222	0.08661399036645889
405000	0.46955555555555556	0.11949189007282257
410000	0.46577777777777785	0.051903657615184784
415000	0.4727777777777778	0.07502400130033493
420000	0.4625555555555556	0.10861431807279587
425000	0.4556666666666666	0.08897147327661514
430000	0.4697777777777778	0.06327503174543381
435000	0.47155555555555545	0.07168054580688477
440000	0.47911111111111115	0.08778104931116104
445000	0.4686666666666666	0.04828581586480141
450000	0.479888888888889	0.0588332936167717
455000	0.4621111111111111	0.10574427992105484
460000	0.46644444444444444	0.032313454896211624
465000	0.46844444444444455	0.10622698068618774
470000	0.4656666666666666	0.09536353498697281
475000	0.47077777777777774	0.07575947046279907
480000	0.4721111111111112	0.10348614305257797
485000	0.4686666666666666	0.09946497529745102
490000	0.4716666666666667	0.04696464538574219
495000	0.46644444444444444	0.05903782323002815
500000	0.4658888888888889	0.06899905949831009
episode	test accuracy
0	0.4904444444444444
1	0.4812222222222223
2	0.47722222222222227
3	0.4881111111111111
4	0.47944444444444445
5	0.4771111111111111
6	0.4893333333333334
7	0.483888888888889
8	0.49
9	0.49755555555555553
aver_accuracy
0.4854333333333334
