# Supplementary material for: Research on image classification method based on improved multi-scale relational network
Source: PeerJ Comput Sci. 2021 Jul 21;7:e613. doi: 10.7717/peerj-cs.613 (PMC8323718; doi:10.7717/peerj-cs.613)
Supplement: Supplemental Information 1 — The multi-scale meta-relational network with the model-independent meta-learning algorithm. [file peerj-cs-07-613-s001.zip › RelationNetwork/miniimagenet/34 layer features and stitching/logs/experiment_log.csv]

episode	val_accuracy	loss
1	0.205	0.4328293800354004
5000	0.34600000000000003	0.1240793839097023
10000	0.40922222222222226	0.15298599004745483
15000	0.4224444444444445	0.15496721863746643
20000	0.43611111111111106	0.15133275091648102
25000	0.43144444444444446	0.10668259859085083
30000	0.4502222222222222	0.14526677131652832
35000	0.45822222222222225	0.08904055505990982
40000	0.4617777777777777	0.14213749766349792
45000	0.47	0.07144678384065628
50000	0.46366666666666667	0.10312937200069427
55000	0.47066666666666673	0.12357820570468903
60000	0.4754444444444444	0.12417132407426834
65000	0.4697777777777778	0.10051016509532928
70000	0.4773333333333333	0.12460687011480331
75000	0.46355555555555555	0.14602500200271606
80000	0.47111111111111104	0.08594471961259842
85000	0.48155555555555546	0.07133518159389496
90000	0.4820000000000001	0.09056757390499115
95000	0.4852222222222222	0.1235605999827385
100000	0.48	0.1375693827867508
105000	0.4845555555555556	0.151158407330513
110000	0.4882222222222222	0.05858733505010605
115000	0.47377777777777774	0.06717439740896225
120000	0.49322222222222223	0.10886535793542862
125000	0.4862222222222222	0.09622092545032501
130000	0.47	0.11205263435840607
135000	0.4858888888888889	0.08241885155439377
140000	0.48188888888888887	0.16852667927742004
145000	0.4863333333333333	0.07412973791360855
150000	0.47644444444444445	0.06989287585020065
155000	0.49344444444444435	0.0658794641494751
160000	0.47911111111111115	0.11942246556282043
165000	0.479	0.08126851171255112
170000	0.48422222222222217	0.0809105932712555
175000	0.47233333333333327	0.1244068369269371
180000	0.4704444444444445	0.10488703101873398
185000	0.4773333333333334	0.1198853850364685
190000	0.4843333333333333	0.08336996287107468
195000	0.46611111111111103	0.06827082484960556
200000	0.46655555555555556	0.08419104665517807
205000	0.48411111111111116	0.05185696482658386
210000	0.4771111111111111	0.0859701931476593
215000	0.4713333333333333	0.0440874844789505
220000	0.48422222222222217	0.10224614292383194
225000	0.4706666666666666	0.08321723341941833
230000	0.48155555555555557	0.04549244046211243
235000	0.47122222222222226	0.10840406268835068
240000	0.4752222222222222	0.06059952825307846
245000	0.48177777777777775	0.08264339715242386
250000	0.4701111111111111	0.09229261428117752
255000	0.48533333333333334	0.028564216569066048
260000	0.4675555555555555	0.06997594237327576
265000	0.46766666666666673	0.04992447793483734
270000	0.47588888888888886	0.05323126167058945
275000	0.47377777777777774	0.068924181163311
280000	0.47688888888888886	0.035495299845933914
285000	0.4577777777777778	0.09570150077342987
290000	0.4526666666666667	0.09425030648708344
295000	0.46577777777777774	0.12108197808265686
300000	0.46622222222222226	0.04528012126684189
305000	0.4573333333333333	0.08428135514259338
310000	0.46155555555555566	0.05020211264491081
315000	0.461	0.06859204918146133
320000	0.4605555555555556	0.08830319344997406
325000	0.4656666666666666	0.10011333972215652
330000	0.45911111111111114	0.050752025097608566
335000	0.4584444444444443	0.08542368561029434
340000	0.469	0.05134063586592674
345000	0.4770000000000001	0.03965877369046211
350000	0.4474444444444445	0.09280607104301453
355000	0.45666666666666667	0.05644114688038826
360000	0.4622222222222222	0.08010559529066086
365000	0.4571111111111112	0.05014931410551071
370000	0.4548888888888889	0.054442424327135086
375000	0.45322222222222225	0.06369772553443909
380000	0.46455555555555555	0.09086842834949493
385000	0.4518888888888889	0.09742264449596405
390000	0.4594444444444444	0.058987975120544434
395000	0.46	0.09769273549318314
400000	0.45588888888888884	0.11796677857637405
405000	0.4626666666666667	0.11442778259515762
410000	0.4632222222222222	0.028126178309321404
415000	0.45866666666666667	0.055898264050483704
420000	0.45888888888888896	0.07219789177179337
425000	0.4411111111111111	0.10830076038837433
430000	0.4590000000000001	0.05521618574857712
435000	0.45399999999999996	0.06790566444396973
440000	0.4613333333333334	0.07824189960956573
445000	0.44855555555555554	0.03884531930088997
450000	0.46455555555555555	0.0635431706905365
455000	0.45733333333333337	0.07934553176164627
460000	0.4606666666666666	0.048418883234262466
465000	0.45399999999999996	0.08992404490709305
470000	0.4656666666666666	0.0671302080154419
475000	0.4544444444444444	0.05457627400755882
480000	0.45544444444444443	0.09069283306598663
485000	0.4522222222222223	0.07634232938289642
490000	0.4541111111111112	0.04146834462881088
495000	0.445	0.07045397907495499
500000	0.44655555555555565	0.055510614067316055
episode	test accuracy
0	0.4807777777777778
1	0.47311111111111115
2	0.4671111111111111
3	0.4620000000000001
4	0.48088888888888887
5	0.45655555555555555
6	0.4736666666666666
7	0.4706666666666666
8	0.48366666666666674
9	0.4905555555555555
aver_accuracy
0.4739000000000001
