# Supplementary material for: Research on image classification method based on improved multi-scale relational network
Source: PeerJ Comput Sci. 2021 Jul 21;7:e613. doi: 10.7717/peerj-cs.613 (PMC8323718; doi:10.7717/peerj-cs.613)
Supplement: Supplemental Information 1 — The multi-scale meta-relational network with the model-independent meta-learning algorithm. [file peerj-cs-07-613-s001.zip › RelationNetwork/miniimagenet/Another multi-scale combination2/logs/experiment_log.csv]

episode	val_accuracy	loss
1	0.27855555555555556	0.4299125075340271
5000	0.2794444444444445	0.12544502317905426
10000	0.30944444444444447	0.15185247361660004
15000	0.3184444444444444	0.15704651176929474
20000	0.3342222222222222	0.1534537971019745
25000	0.3347777777777778	0.10611958801746368
30000	0.34299999999999997	0.14071106910705566
35000	0.35744444444444445	0.09716112911701202
40000	0.3552222222222222	0.12853336334228516
45000	0.3637777777777778	0.09985551983118057
50000	0.34511111111111115	0.11347557604312897
55000	0.35544444444444445	0.13754557073116302
60000	0.35644444444444445	0.13066157698631287
65000	0.36377777777777776	0.14469709992408752
70000	0.3601111111111111	0.13145624101161957
75000	0.373	0.15660667419433594
80000	0.35911111111111105	0.09642552584409714
85000	0.3768888888888889	0.09413208067417145
90000	0.36844444444444446	0.10350470244884491
95000	0.3746666666666667	0.11997146904468536
100000	0.3617777777777778	0.13254143297672272
105000	0.37966666666666665	0.15987442433834076
110000	0.37277777777777776	0.09558838605880737
115000	0.37355555555555553	0.08671332150697708
120000	0.3734444444444444	0.13265098631381989
125000	0.37433333333333335	0.09919526427984238
130000	0.3715555555555556	0.14103181660175323
135000	0.362	0.09146835654973984
140000	0.382	0.17380647361278534
145000	0.3921111111111111	0.09807641804218292
150000	0.3706666666666667	0.07841788977384567
155000	0.38066666666666665	0.08209987729787827
160000	0.37922222222222224	0.1143723651766777
165000	0.37533333333333335	0.11069738864898682
170000	0.3844444444444445	0.10573066025972366
175000	0.37533333333333335	0.1452597975730896
180000	0.36444444444444446	0.1390690803527832
185000	0.36222222222222217	0.1545892059803009
190000	0.37	0.08888246864080429
195000	0.37588888888888894	0.1256064772605896
200000	0.36833333333333335	0.09710153937339783
205000	0.38588888888888895	0.06370705366134644
210000	0.3777777777777778	0.13655690848827362
215000	0.3671111111111111	0.06516717374324799
220000	0.3846666666666667	0.13628898561000824
225000	0.38733333333333336	0.0844491496682167
230000	0.3884444444444444	0.0885423794388771
235000	0.37366666666666665	0.116966612637043
240000	0.3751111111111111	0.0923798531293869
245000	0.3894444444444444	0.11520208418369293
250000	0.3706666666666667	0.12020951509475708
255000	0.3847777777777778	0.06653513759374619
260000	0.38133333333333336	0.08544063568115234
265000	0.3811111111111111	0.06984817981719971
270000	0.3801111111111111	0.0848488137125969
275000	0.38322222222222224	0.09755085408687592
280000	0.3845555555555556	0.09411022067070007
285000	0.37177777777777776	0.11851070076227188
290000	0.3848888888888889	0.12829667329788208
295000	0.3868888888888889	0.12709370255470276
300000	0.39455555555555555	0.07092656940221786
305000	0.37922222222222224	0.09436953067779541
310000	0.3768888888888889	0.08280972391366959
315000	0.37922222222222224	0.08033508062362671
320000	0.38488888888888895	0.08819987624883652
325000	0.374	0.12581613659858704
330000	0.3824444444444444	0.08752403408288956
335000	0.377	0.10983627289533615
340000	0.3852222222222222	0.06452413648366928
345000	0.3837777777777778	0.09011919796466827
350000	0.3871111111111111	0.13147173821926117
355000	0.3858888888888889	0.09135781973600388
360000	0.3824444444444444	0.10076462477445602
365000	0.37833333333333335	0.06447425484657288
370000	0.37333333333333335	0.0735841765999794
375000	0.3853333333333333	0.10530118644237518
380000	0.3883333333333333	0.1103811040520668
385000	0.388	0.11920865625143051
390000	0.3854444444444444	0.11235962063074112
395000	0.3844444444444445	0.10997802764177322
400000	0.38899999999999996	0.10754247009754181
405000	0.37811111111111106	0.10640736669301987
410000	0.3776666666666667	0.07241225242614746
415000	0.38255555555555554	0.0774678885936737
420000	0.38333333333333336	0.10144168138504028
425000	0.37822222222222224	0.10874462872743607
430000	0.38322222222222224	0.0934799313545227
435000	0.38711111111111113	0.09417621046304703
440000	0.3847777777777778	0.1463078111410141
445000	0.379	0.0737249106168747
450000	0.39211111111111113	0.0762442946434021
