# Supplementary material for: Research on image classification method based on improved multi-scale relational network
Source: PeerJ Comput Sci. 2021 Jul 21;7:e613. doi: 10.7717/peerj-cs.613 (PMC8323718; doi:10.7717/peerj-cs.613)
Supplement: Supplemental Information 1 — The multi-scale meta-relational network with the model-independent meta-learning algorithm. [file peerj-cs-07-613-s001.zip › RelationNetwork/miniimagenet/Another multi-scale combination/logs/experiment_log.csv]

episode	val_accuracy	loss
1	0.2751111111111111	0.4452619254589081
5000	0.3787777777777778	0.12013698369264603
10000	0.41300000000000003	0.15878824889659882
