# Supplementary material for: Research on image classification method based on improved multi-scale relational network
Source: PeerJ Comput Sci. 2021 Jul 21;7:e613. doi: 10.7717/peerj-cs.613 (PMC8323718; doi:10.7717/peerj-cs.613)
Supplement: Supplemental Information 1 — The multi-scale meta-relational network with the model-independent meta-learning algorithm. [file peerj-cs-07-613-s001.zip › RelationNetwork/miniimagenet/miniimagenet_test_few_shot.py]

import torch
import torch.nn as nn
import torch.nn.functional as F
from torch.autograd import Variable
from torch.optim.lr_scheduler import StepLR
import numpy as np
import task_generator_test as tg
import os
import math
import argparse
import scipy as sp
import scipy.stats

parser = argparse.ArgumentParser(description="One Shot Visual Recognition")
parser.add_argument("-f","--feature_dim",type = int, default = 64)
parser.add_argument("-r","--relation_dim",type = int, default = 8)
parser.add_argument("-w","--class_num",type = int, default = 5)
parser.add_argument("-s","--sample_num_per_class",type = int, default = 5)
parser.add_argument("-b","--batch_num_per_class",type = int, default = 10)
parser.add_argument("-e","--episode",type = int, default= 10)
parser.add_argument("-t","--test_episode", type = int, default = 600)
parser.add_argument("-l","--learning_rate", type = float, default = 0.001)
parser.add_argument("-g","--gpu",type=int, default=0)
parser.add_argument("-u","--hidden_unit",type=int,default=10)
args = parser.parse_args()


# Hyper Parameters
FEATURE_DIM = args.feature_dim
RELATION_DIM = args.relation_dim
CLASS_NUM = args.class_num
SAMPLE_NUM_PER_CLASS = args.sample_num_per_class
BATCH_NUM_PER_CLASS = args.batch_num_per_class
EPISODE = args.episode
TEST_EPISODE = args.test_episode
LEARNING_RATE = args.learning_rate
GPU = args.gpu
HIDDEN_UNIT = args.hidden_unit


def mean_confidence_interval(data, confidence=0.95):
    a = 1.0*np.array(data)
    n = len(a)
    m, se = np.mean(a), scipy.stats.sem(a)
    h = se * sp.stats.t._ppf((1+confidence)/2., n-1)
    return m, h


class CNNEncoder(nn.Module):
    """docstring for ClassName"""
    def __init__(self):
        super(CNNEncoder, self).__init__()
        self.layer1 = nn.Sequential(
                        nn.Conv2d(3,64,kernel_size=3,padding=0),
                        nn.BatchNorm2d(64, momentum=1, affine=True),
                        nn.ReLU(),
                        nn.MaxPool2d(2))
        self.layer2 = nn.Sequential(
                        nn.Conv2d(64,64,kernel_size=3,padding=0),
                        nn.BatchNorm2d(64, momentum=1, affine=True),
                        nn.ReLU(),
                        nn.MaxPool2d(2))
        self.layer3 = nn.Sequential(
                        nn.Conv2d(64,64,kernel_size=3,padding=1),
                        nn.BatchNorm2d(64, momentum=1, affine=True),
                        nn.ReLU())
        self.layer4 = nn.Sequential(
                        nn.Conv2d(64,64,kernel_size=3,padding=1),
                        nn.BatchNorm2d(64, momentum=1, affine=True),
                        nn.ReLU())

    def forward(self,x):
        out = self.layer1(x)
        out = self.layer2(out)
        out = self.layer3(out)
        out = self.layer4(out)
        #out = out.view(out.size(0),-1)
        return out # 64


class RelationNetwork(nn.Module):
    """docstring for RelationNetwork"""
    def __init__(self,input_size,hidden_size):
        super(RelationNetwork, self).__init__()
        self.layer1 = nn.Sequential(
                        nn.Conv2d(64*2,64,kernel_size=3,padding=0),
                        nn.BatchNorm2d(64, momentum=1, affine=True),
                        nn.ReLU(),
                        nn.MaxPool2d(2))
        self.layer2 = nn.Sequential(
                        nn.Conv2d(64,64,kernel_size=3,padding=0),
                        nn.BatchNorm2d(64, momentum=1, affine=True),
                        nn.ReLU(),
                        nn.MaxPool2d(2))
        self.fc1 = nn.Linear(input_size*3*3,hidden_size)
        self.fc2 = nn.Linear(hidden_size,1)

    def forward(self,x):
        out = self.layer1(x)
        out = self.layer2(out)
        out = out.view(out.size(0),-1)
        out = F.relu(self.fc1(out))
        out = F.sigmoid(self.fc2(out))
        return out

def weights_init(m):
    classname = m.__class__.__name__
    if classname.find('Conv') != -1:
        n = m.kernel_size[0] * m.kernel_size[1] * m.out_channels
        m.weight.data.normal_(0, math.sqrt(2. / n))
        if m.bias is not None:
            m.bias.data.zero_()
    elif classname.find('BatchNorm') != -1:
        m.weight.data.fill_(1)
        m.bias.data.zero_()
    elif classname.find('Linear') != -1:
        n = m.weight.size(1)
        m.weight.data.normal_(0, 0.01)
        m.bias.data = torch.ones(m.bias.data.size())

def main():
    # Step 1: init data folders
    print("init data folders")
    # init character folders for dataset construction
    metatrain_folders,metatest_folders = tg.mini_imagenet_folders()

    # Step 2: init neural networks
    print("init neural networks")

    feature_encoder = CNNEncoder()
    relation_network = RelationNetwork(FEATURE_DIM,RELATION_DIM)


    feature_encoder.cuda(GPU)
    relation_network.cuda(GPU)

    feature_encoder_optim = torch.optim.Adam(feature_encoder.parameters(),lr=LEARNING_RATE)
    feature_encoder_scheduler = StepLR(feature_encoder_optim,step_size=100000,gamma=0.5)
    relation_network_optim = torch.optim.Adam(relation_network.parameters(),lr=LEARNING_RATE)
    relation_network_scheduler = StepLR(relation_network_optim,step_size=100000,gamma=0.5)

    if os.path.exists(str("./models/miniimagenet_feature_encoder_" + str(CLASS_NUM) +"way_" + str(SAMPLE_NUM_PER_CLASS) +"shot.pkl")):
        feature_encoder.load_state_dict(torch.load(str("./models/miniimagenet_feature_encoder_" + str(CLASS_NUM) +"way_" + str(SAMPLE_NUM_PER_CLASS) +"shot.pkl")))
        print("load feature encoder success")
    if os.path.exists(str("./models/miniimagenet_relation_network_"+ str(CLASS_NUM) +"way_" + str(SAMPLE_NUM_PER_CLASS) +"shot.pkl")):
        relation_network.load_state_dict(torch.load(str("./models/miniimagenet_relation_network_"+ str(CLASS_NUM) +"way_" + str(SAMPLE_NUM_PER_CLASS) +"shot.pkl")))
        print("load relation network success")

    total_accuracy = 0.0
    for episode in range(EPISODE):


            # test
            print("Testing...")

            accuracies = []
            for i in range(TEST_EPISODE):
                total_rewards = 0
                task = tg.MiniImagenetTask(metatest_folders,CLASS_NUM,SAMPLE_NUM_PER_CLASS,15)
                sample_dataloader = tg.get_mini_imagenet_data_loader(task,num_per_class=SAMPLE_NUM_PER_CLASS,split="train",shuffle=False)
                num_per_class = 5
                test_dataloader = tg.get_mini_imagenet_data_loader(task,num_per_class=num_per_class,split="test",shuffle=False)

                sample_images,sample_labels = sample_dataloader.__iter__().next()
                for test_images,test_labels in test_dataloader:
                    batch_size = test_labels.shape[0]
                    # calculate features
                    sample_features = feature_encoder(Variable(sample_images).cuda(GPU)) # 5x64
                    sample_features = sample_features.view(CLASS_NUM,SAMPLE_NUM_PER_CLASS,FEATURE_DIM,19,19)
                    sample_features = torch.sum(sample_features,1).squeeze(1)
                    test_features = feature_encoder(Variable(test_images).cuda(GPU)) # 20x64

                    # calculate relations
                    # each batch sample link to every samples to calculate relations
                    # to form a 100x128 matrix for relation network
                    sample_features_ext = sample_features.unsqueeze(0).repeat(batch_size,1,1,1,1)

                    test_features_ext = test_features.unsqueeze(0).repeat(1*CLASS_NUM,1,1,1,1)
                    test_features_ext = torch.transpose(test_features_ext,0,1)
                    relation_pairs = torch.cat((sample_features_ext,test_features_ext),2).view(-1,FEATURE_DIM*2,19,19)
                    relations = relation_network(relation_pairs).view(-1,CLASS_NUM)

                    _,predict_labels = torch.max(relations.data,1)

                    rewards = [1 if predict_labels[j]==test_labels[j] else 0 for j in range(batch_size)]

                    total_rewards += np.sum(rewards)


                accuracy = total_rewards/1.0/CLASS_NUM/15
                accuracies.append(accuracy)

            test_accuracy,h = mean_confidence_interval(accuracies)

            print("test accuracy:",test_accuracy,"h:",h)

            total_accuracy += test_accuracy

    print("aver_accuracy:",total_accuracy/EPISODE)


if __name__ == '__main__':
    main()
