# Supplementary material for: Research on image classification method based on improved multi-scale relational network
Source: PeerJ Comput Sci. 2021 Jul 21;7:e613. doi: 10.7717/peerj-cs.613 (PMC8323718; doi:10.7717/peerj-cs.613)
Supplement: Supplemental Information 1 — The multi-scale meta-relational network with the model-independent meta-learning algorithm. [file peerj-cs-07-613-s001.zip › RelationNetwork/omniglot/10way_1shot34/logs/experiment_log.csv]

episode	val_accuracy	loss
500	0.9154	0.019049277529120445
1000	0.9388	0.014439895749092102
1500	0.9494	0.011575624346733093
2000	0.9558	0.022053198888897896
2500	0.9574	0.02102423459291458
3000	0.9572	0.004584860522300005
3500	0.964	0.016331911087036133
4000	0.967	0.010181751102209091
4500	0.9648	0.005304464604705572
5000	0.9748	0.011474836617708206
5500	0.9743999999999999	0.004159416072070599
6000	0.975	0.0052909525111317635
6500	0.9718	0.005909993313252926
7000	0.9703999999999999	0.008427674882113934
7500	0.9776	0.005257279612123966
8000	0.9762000000000001	0.00328106083907187
8500	0.978	0.004779603332281113
9000	0.9783999999999999	0.0061513870023190975
9500	0.9736	0.008887693285942078
10000	0.9743999999999999	0.0064079901203513145
10500	0.9776	0.004210799466818571
11000	0.9713999999999999	0.018633699044585228
11500	0.9768	0.006461002863943577
12000	0.97	0.006587132345885038
12500	0.9766	0.009061449207365513
13000	0.976	0.005003572907298803
13500	0.9776	0.011447069235146046
14000	0.9722000000000001	0.012894363142549992
14500	0.9732000000000001	0.008501829579472542
15000	0.9752000000000001	0.016433894634246826
15500	0.9818	0.007113923318684101
16000	0.9792000000000001	0.0032529113814234734
16500	0.9748	0.003748967545107007
17000	0.973	0.006954416166990995
17500	0.9782000000000001	0.005580086726695299
18000	0.9796	0.019013402983546257
18500	0.9782000000000001	0.020132938399910927
19000	0.977	0.0064035095274448395
19500	0.9732000000000001	0.002209082245826721
20000	0.9798	0.005046140868216753
20500	0.978	0.007983352988958359
21000	0.9796	0.008119303733110428
21500	0.9788	0.007287432439625263
22000	0.9816	0.012032536789774895
22500	0.9786	0.004284490831196308
23000	0.9776	0.0023481573443859816
23500	0.9766	0.009680033661425114
24000	0.9798	0.013495019637048244
24500	0.9808	0.00267745996825397
25000	0.981	0.018563775345683098
25500	0.9808	0.0038335765711963177
26000	0.9812000000000001	0.008241727016866207
26500	0.9806	0.013918455690145493
27000	0.9808	0.012727541849017143
27500	0.978	0.0012484462931752205
28000	0.9816	0.008652551099658012
28500	0.9762000000000001	0.0026600672863423824
29000	0.981	0.0072166151367127895
29500	0.9818	0.02903159335255623
30000	0.9813999999999999	0.005050694104284048
30500	0.979	0.011371892876923084
31000	0.9783999999999999	0.011578967794775963
31500	0.9816	0.004205134231597185
32000	0.982	0.010160677134990692
32500	0.9792000000000001	0.0026902570389211178
33000	0.9828	0.0037560632918030024
33500	0.9798	0.0015046583721414208
34000	0.9813999999999999	0.0045286864042282104
34500	0.9823999999999999	0.003997498657554388
35000	0.9802000000000001	0.025266025215387344
35500	0.981	0.003856060327962041
36000	0.9793999999999999	0.004808294586837292
36500	0.979	0.0025654614437371492
37000	0.978	0.0035176801029592752
37500	0.9842000000000001	0.01056978851556778
38000	0.983	0.0056722150184214115
38500	0.982	0.006573458667844534
39000	0.978	0.0036415497306734324
39500	0.9778	0.0020810675341635942
40000	0.9813999999999999	0.0027487280312925577
40500	0.9818	0.004913961980491877
41000	0.9832000000000001	0.001740586361847818
41500	0.9848	0.01632513664662838
42000	0.981	0.0037401451263576746
42500	0.9816	0.020431801676750183
43000	0.9843999999999999	0.0036486280150711536
43500	0.9813999999999999	0.0025878590531647205
44000	0.9812000000000001	0.005485541187226772
44500	0.9802000000000001	0.0024583793710917234
45000	0.9808	0.0013787491479888558
45500	0.9786	0.005492590367794037
46000	0.9843999999999999	0.007346598897129297
46500	0.9867999999999999	0.012934986501932144
47000	0.9786	0.00485191447660327
47500	0.9813999999999999	0.003949460107833147
48000	0.9842000000000001	0.004214287269860506
48500	0.9802000000000001	0.024997154250741005
49000	0.9793999999999999	0.0008543755975551903
49500	0.983	0.001890696818009019
50000	0.9813999999999999	0.0029168741311877966
50500	0.9836	0.006906438618898392
51000	0.9826	0.008549313992261887
51500	0.9773999999999999	0.0035160393454134464
52000	0.9796	0.00937421154230833
52500	0.9802000000000001	0.003299869829788804
53000	0.9803999999999999	0.007514487020671368
53500	0.9793999999999999	0.0022144909016788006
54000	0.9793999999999999	0.0009296569623984396
54500	0.9783999999999999	0.00826958566904068
55000	0.983	0.0017492068000137806
55500	0.9788	0.010627531446516514
56000	0.9838	0.0006154815782792866
56500	0.9808	0.003523426130414009
57000	0.9826	0.0016659419052302837
57500	0.9826	0.0028819937724620104
58000	0.982	0.004217356443405151
58500	0.9832000000000001	0.0009974584681913257
59000	0.9867999999999999	0.004617916885763407
59500	0.983	0.0037027918733656406
60000	0.9806	0.004007621202617884
60500	0.9788	0.006161943543702364
61000	0.9808	0.0012273190077394247
61500	0.9802000000000001	0.004604657646268606
62000	0.9846	0.0017813649028539658
62500	0.984	0.001916103414259851
63000	0.9843999999999999	0.007607209496200085
63500	0.9798	0.0013777792919427156
64000	0.9793999999999999	0.005065674893558025
64500	0.982	0.013240772299468517
65000	0.9826	0.007544592022895813
65500	0.9812000000000001	0.0013311038492247462
66000	0.9813999999999999	0.001445262460038066
66500	0.983	0.00842076912522316
67000	0.9832000000000001	0.005309621803462505
67500	0.9803999999999999	0.0023085714783519506
68000	0.9796	0.0015133281704038382
68500	0.9802000000000001	0.016112498939037323
69000	0.9818	0.0014342634240165353
69500	0.9818	0.0027329116128385067
70000	0.982	0.008912147022783756
70500	0.9803999999999999	0.002240208676084876
71000	0.9808	0.0050137541256845
71500	0.9843999999999999	0.005910978186875582
72000	0.9826	0.0016864975914359093
72500	0.9833999999999999	0.0013335734838619828
73000	0.9833999999999999	0.0019161017844453454
73500	0.9818	0.0017918322701007128
74000	0.982	0.007643890101462603
74500	0.9816	0.0008515036897733808
75000	0.9836	0.0017354079755023122
75500	0.9842000000000001	0.004092837683856487
76000	0.9848	0.0014505848521366715
76500	0.9842000000000001	0.006793078035116196
77000	0.9848	0.0031982914078980684
77500	0.9818	0.01401257049292326
78000	0.9796	0.0015623533399775624
78500	0.982	0.0013797552092000842
79000	0.9806	0.0007634317735210061
79500	0.9836	0.0020775613375008106
80000	0.98	0.005769100971519947
80500	0.9826	0.0042870440520346165
81000	0.9848	0.0021579014137387276
81500	0.9858	0.006320461630821228
82000	0.9833999999999999	0.002940757665783167
82500	0.9842000000000001	0.0024477760307490826
83000	0.983	0.008119205944240093
83500	0.9812000000000001	0.009338456206023693
84000	0.9796	0.0038450120482593775
84500	0.9836	0.0029757351148873568
85000	0.984	0.0014350598212331533
85500	0.9808	0.0039026793092489243
86000	0.9822000000000001	0.0011528111062943935
86500	0.9812000000000001	0.002549773780629039
87000	0.9823999999999999	0.011089103296399117
87500	0.9813999999999999	0.0017570751952007413
88000	0.9812000000000001	0.0034340748097747564
88500	0.979	0.0067224823869764805
89000	0.9812000000000001	0.002028822898864746
89500	0.9858	0.004094818606972694
90000	0.9853999999999999	0.0018234982853755355
90500	0.9842000000000001	0.0011229035444557667
91000	0.9818	0.004199739545583725
91500	0.9842000000000001	0.011314723640680313
92000	0.9802000000000001	0.006577156018465757
92500	0.9833999999999999	0.0021684549283236265
93000	0.9812000000000001	0.005954856984317303
93500	0.9828	0.007592328824102879
94000	0.985	0.012133855372667313
94500	0.9808	0.0021087229251861572
95000	0.9823999999999999	0.00284749292768538
95500	0.9823999999999999	0.0007269760826602578
96000	0.9823999999999999	0.0002815451007336378
96500	0.9798	0.010170103050768375
97000	0.9826	0.0020422509405761957
97500	0.9813999999999999	0.0012136035365983844
98000	0.9838	0.00949131976813078
98500	0.9846	0.0004772975225932896
99000	0.98	0.0018672506557777524
99500	0.9852000000000001	0.004547068849205971
100000	0.9838	0.002878324594348669
100500	0.9832000000000001	0.002253692364320159
101000	0.9762000000000001	0.011563913896679878
101500	0.9813999999999999	0.0005721836350858212
102000	0.9808	0.0037231987807899714
102500	0.9856	0.004953706171363592
103000	0.9872000000000001	0.0022565715480595827
103500	0.9853999999999999	0.0017643497558310628
104000	0.9848	0.003371619386598468
104500	0.9863999999999999	0.0015299083897843957
105000	0.9858	0.0006769359461031854
105500	0.9822000000000001	0.0003748105082195252
106000	0.9803999999999999	0.002982378238812089
106500	0.9852000000000001	0.003530032467097044
107000	0.983	0.001216209027916193
107500	0.9812000000000001	0.002234327606856823
108000	0.9836	0.002947739092633128
108500	0.9793999999999999	0.0005200332961976528
109000	0.98	0.009238413535058498
109500	0.9832000000000001	0.0007982191164046526
110000	0.9843999999999999	0.002738028299063444
110500	0.9833999999999999	0.002569573698565364
111000	0.9806	0.0029926192946732044
111500	0.9818	0.0023181058932095766
112000	0.9812000000000001	0.0019184824777767062
112500	0.985	0.0016317898407578468
113000	0.9853999999999999	0.0008408916182816029
113500	0.9833999999999999	0.012220893055200577
114000	0.9833999999999999	0.001568381441757083
114500	0.9796	0.004766664933413267
115000	0.9836	0.0025075299199670553
115500	0.982	0.0007036157767288387
116000	0.9856	0.0019533541053533554
116500	0.9852000000000001	0.0010633388301357627
117000	0.985	0.0024586946237832308
117500	0.9842000000000001	0.0006251705344766378
118000	0.9863999999999999	0.0019410336390137672
118500	0.983	0.00645869318395853
119000	0.979	0.002969580702483654
119500	0.9843999999999999	0.004258363973349333
120000	0.9842000000000001	0.006979260593652725
120500	0.9803999999999999	0.0010217599337920547
121000	0.9816	0.001739260507747531
121500	0.9838	0.0003633351589087397
122000	0.9843999999999999	0.002844993956387043
122500	0.9808	0.002118449192494154
123000	0.9843999999999999	0.002387076849117875
123500	0.9796	0.000704746344126761
124000	0.9808	0.0005715325241908431
124500	0.9802000000000001	0.0005957570974715054
125000	0.9822000000000001	0.008182737976312637
125500	0.983	0.0002607702335808426
126000	0.9846	0.002847349736839533
126500	0.9803999999999999	0.002981113735586405
127000	0.9842000000000001	0.003580349264666438
127500	0.9832000000000001	0.0022008412051945925
128000	0.9823999999999999	0.0026223345194011927
128500	0.9826	0.003039960516616702
129000	0.9822000000000001	0.0016616758657619357
129500	0.9846	0.002766611520200968
130000	0.9856	0.0031930338591337204
130500	0.982	0.00232727755792439
131000	0.9798	0.0024184936191886663
131500	0.981	0.0009763991110958159
132000	0.9852000000000001	0.0019010589458048344
132500	0.9816	0.0004125080886296928
133000	0.9853999999999999	0.008037727326154709
133500	0.981	0.0035339456517249346
134000	0.9836	0.0013606377178803086
134500	0.9802000000000001	0.0007109516300261021
135000	0.98	0.0022320470307022333
135500	0.9843999999999999	0.0034689477179199457
136000	0.9828	0.007536424323916435
136500	0.9822000000000001	0.002635112963616848
137000	0.9826	0.0002920180559158325
137500	0.9832000000000001	0.0005248828092589974
138000	0.9853999999999999	0.005245457869023085
138500	0.9806	0.001508056651800871
139000	0.9842000000000001	0.008551147766411304
139500	0.9822000000000001	0.0006253581377677619
140000	0.9822000000000001	0.0007354551344178617
140500	0.985	0.0009804322617128491
141000	0.9816	0.002671081805601716
141500	0.9852000000000001	0.0017045330023393035
142000	0.9816	0.00010793339606607333
142500	0.9833999999999999	0.00670338049530983
143000	0.9832000000000001	0.010225233621895313
143500	0.9832000000000001	0.0008697175071574748
144000	0.9798	0.002805277705192566
144500	0.9832000000000001	0.0020241537131369114
145000	0.984	0.0017818856285884976
145500	0.9838	0.007825663313269615
146000	0.984	0.008222419768571854
146500	0.985	0.002871771575883031
147000	0.9862000000000001	0.000752527907025069
147500	0.9768	0.0010396986035630107
148000	0.9823999999999999	0.001495794509537518
148500	0.981	0.00041281335870735347
149000	0.9813999999999999	0.0002930973714683205
149500	0.9872000000000001	0.0012042013695463538
150000	0.9832000000000001	0.0009727026335895061
150500	0.9826	0.009322676807641983
151000	0.9828	0.0005603311583399773
151500	0.984	0.004268582910299301
152000	0.9806	0.004320345353335142
152500	0.9826	0.007358172908425331
153000	0.9858	0.001178332488052547
153500	0.9823999999999999	0.0022821235470473766
154000	0.9843999999999999	0.0017434102483093739
154500	0.9842000000000001	0.001593191409483552
155000	0.9862000000000001	0.000737271795514971
155500	0.9812000000000001	0.00385103072039783
156000	0.984	0.0011978397378697991
156500	0.9858	0.0008854598272591829
157000	0.987	0.0013631276087835431
157500	0.985	0.0011123373406007886
158000	0.985	0.0004722067969851196
158500	0.9863999999999999	0.003576331539079547
159000	0.9776	0.0023744397331029177
159500	0.9843999999999999	0.0025289261247962713
160000	0.984	0.002257193438708782
160500	0.9826	0.0011136173270642757
161000	0.9832000000000001	0.0038820477202534676
161500	0.9826	0.0005923317512497306
162000	0.9812000000000001	0.0008787296828813851
162500	0.9846	0.009923486970365047
163000	0.9823999999999999	9.332077752333134e-05
163500	0.9828	0.012094222940504551
164000	0.9826	0.009107165969908237
164500	0.9843999999999999	0.0012900648871436715
165000	0.9798	0.003783618099987507
165500	0.9808	0.0009238600032404065
166000	0.98	0.012542792595922947
166500	0.9783999999999999	0.0003013760142493993
167000	0.981	9.556005534250289e-05
167500	0.9802000000000001	0.004936378914862871
168000	0.9846	0.0019481746712699533
168500	0.981	0.00011058729432988912
169000	0.9802000000000001	0.0024461045395582914
169500	0.983	0.0025392547249794006
170000	0.985	0.0005110881174914539
170500	0.9843999999999999	0.008459417149424553
171000	0.9852000000000001	0.0019223823910579085
171500	0.9802000000000001	0.00223787734284997
172000	0.985	0.00030241935746744275
172500	0.9863999999999999	0.0017410547006875277
173000	0.9813999999999999	0.0006153680151328444
173500	0.9833999999999999	0.00012229385902173817
174000	0.9806	0.021066389977931976
174500	0.9826	0.0009713061153888702
175000	0.9772000000000001	0.002043048618361354
175500	0.9822000000000001	0.001172657823190093
176000	0.9813999999999999	0.0012085861526429653
176500	0.9823999999999999	0.0037681329995393753
177000	0.9836	0.000371048430679366
177500	0.984	0.007283105049282312
178000	0.9828	0.00010663179273251444
178500	0.9816	0.0005727220559492707
179000	0.9806	0.0011365124955773354
179500	0.9846	0.0037257445510476828
180000	0.983	0.001350298640318215
180500	0.9848	0.0013386349892243743
181000	0.9838	0.0012863663723692298
181500	0.9856	0.017240338027477264
182000	0.9818	0.0007873644935898483
182500	0.9816	0.0017714262939989567
183000	0.983	0.0011829347349703312
183500	0.984	0.003014340065419674
184000	0.9842000000000001	0.0018011677311733365
184500	0.9818	0.0016927849501371384
185000	0.9812000000000001	0.0011873756302520633
185500	0.9832000000000001	0.0013181904796510935
186000	0.9848	0.002396379364654422
186500	0.9828	0.0033105029724538326
187000	0.9822000000000001	0.0007737269042991102
187500	0.984	0.0021642097271978855
188000	0.9877999999999999	0.0013539590872824192
188500	0.9826	0.0016143787652254105
189000	0.983	0.0041741966269910336
189500	0.9812000000000001	0.0009805099107325077
190000	0.9822000000000001	0.0008098267717286944
190500	0.9816	0.006849061232060194
191000	0.9833999999999999	0.0048244367353618145
191500	0.9838	0.004665040411055088
192000	0.9833999999999999	0.0032445364631712437
192500	0.9813999999999999	0.0011833100579679012
193000	0.9866	0.0006121988408267498
193500	0.9856	0.0007999137742444873
194000	0.9828	0.009899282827973366
194500	0.9823999999999999	0.004059079568833113
195000	0.9808	0.005149009171873331
195500	0.9843999999999999	0.0005777212791144848
196000	0.982	0.0004938875208608806
196500	0.9818	0.007422568742185831
197000	0.9848	0.021173087880015373
197500	0.9853999999999999	0.0006093917181715369
198000	0.9813999999999999	0.0018852194771170616
198500	0.9802000000000001	0.0003909661900252104
199000	0.9818	0.0024946064222604036
199500	0.9836	0.004969510715454817
200000	0.9848	0.001449517672881484
200500	0.979	0.0020443755201995373
201000	0.9846	0.000637778895907104
201500	0.9826	0.0001387746597174555
202000	0.9862000000000001	0.005998129490762949
202500	0.986	0.0003334865323267877
203000	0.9823999999999999	0.002492438768967986
203500	0.9818	0.003205140819773078
204000	0.9813999999999999	0.0103486692532897
204500	0.9842000000000001	0.0007558171637356281
205000	0.983	0.0009168357937596738
205500	0.9813999999999999	0.0012463992461562157
206000	0.9853999999999999	0.0007342731114476919
206500	0.9826	0.0008452238398604095
207000	0.9843999999999999	0.001144900219514966
207500	0.9853999999999999	0.001557113486342132
208000	0.9862000000000001	6.382430001394823e-05
208500	0.9863999999999999	0.0060936640948057175
209000	0.9862000000000001	9.09822920220904e-05
209500	0.9852000000000001	0.00276201986707747
210000	0.9833999999999999	0.0023335018195211887
210500	0.9826	0.0010194680653512478
211000	0.9803999999999999	0.01897776499390602
211500	0.98	0.004645667504519224
212000	0.9846	0.0005693261045962572
212500	0.9832000000000001	0.0016312366351485252
213000	0.9808	0.0008417507051490247
213500	0.9843999999999999	0.0007167822914198041
214000	0.9823999999999999	0.0016056376043707132
214500	0.9852000000000001	0.0020330208353698254
215000	0.983	0.001193552277982235
215500	0.982	0.0036629880778491497
216000	0.9846	0.00432024709880352
216500	0.9832000000000001	0.0016157825011759996
217000	0.9806	0.0011728181270882487
217500	0.985	0.0020875968039035797
218000	0.982	0.0018822134006768465
218500	0.983	0.0012108830269426107
219000	0.9818	0.0008502419805154204
219500	0.982	0.0014746743254363537
220000	0.9812000000000001	0.0004207967431284487
220500	0.9826	0.0005385350086726248
221000	0.9843999999999999	0.000334788957843557
221500	0.9853999999999999	0.0004682839207816869
222000	0.984	0.015112570486962795
222500	0.9858	0.005331616383045912
223000	0.9803999999999999	0.003943165764212608
223500	0.9828	0.0013059829361736774
224000	0.9806	0.0018293879693374038
224500	0.9822000000000001	0.003085293574258685
225000	0.984	0.009603279642760754
225500	0.9808	0.01731618493795395
226000	0.9823999999999999	0.002336872508749366
226500	0.9816	0.0162217915058136
227000	0.9822000000000001	0.007313497364521027
227500	0.9818	0.00035902817035093904
228000	0.9846	0.009751684963703156
228500	0.9816	0.0017698006704449654
229000	0.9866	0.004941828083246946
229500	0.9812000000000001	0.0014094343641772866
230000	0.9806	3.124941940768622e-05
230500	0.9828	0.000663996092043817
231000	0.9823999999999999	0.004459194839000702
231500	0.9813999999999999	0.00017294356075581163
232000	0.9823999999999999	0.0007686508470214903
232500	0.9856	0.019007496535778046
233000	0.9836	8.448541484540328e-05
233500	0.9796	0.014190665446221828
234000	0.9826	0.0012667278060689569
234500	0.9853999999999999	0.0039031507913023233
235000	0.9808	0.000844975293148309
235500	0.9842000000000001	0.0022926589008420706
236000	0.9823999999999999	0.0009262412204407156
236500	0.9833999999999999	0.0016585846897214651
237000	0.9803999999999999	0.001372485770843923
237500	0.983	0.0010311596561223269
238000	0.9803999999999999	0.0058478605933487415
238500	0.9803999999999999	0.0011415297631174326
239000	0.9858	0.001361626898869872
239500	0.985	0.00043709654710255563
240000	0.9816	0.001668867189437151
240500	0.982	0.0009965634671971202
241000	0.9848	0.014010370709002018
241500	0.9838	0.0008890614844858646
242000	0.982	0.006546552758663893
242500	0.9786	0.012671989388763905
243000	0.9842000000000001	0.0007955061155371368
243500	0.9796	0.003322125179693103
244000	0.9813999999999999	8.961840649135411e-05
244500	0.984	0.0001303041644860059
245000	0.9818	0.0009054953115992248
245500	0.9877999999999999	0.006883159279823303
246000	0.9836	0.0022912034764885902
246500	0.9838	0.0006286086281761527
247000	0.9866	0.00024015255621634424
247500	0.9858	0.006375906988978386
248000	0.9852000000000001	0.0016890560509636998
248500	0.982	0.0008687948575243354
249000	0.98	0.00034013972617685795
249500	0.9836	0.0006710892776027322
250000	0.983	0.0006737039075233042
250500	0.982	0.0003133558202534914
251000	0.9818	0.005784616805613041
251500	0.9812000000000001	0.002050993964076042
252000	0.98	0.008056525141000748
252500	0.9786	0.0010665854206308722
253000	0.9823999999999999	0.00024970591766759753
253500	0.9843999999999999	0.0010532160522416234
254000	0.9833999999999999	0.0008459560922347009
254500	0.9832000000000001	0.0007065754616633058
255000	0.985	0.004170415457338095
255500	0.9842000000000001	0.0022002174519002438
256000	0.9803999999999999	0.00606708275154233
256500	0.9823999999999999	0.01154125202447176
257000	0.9848	0.004191078711301088
257500	0.986	0.004846998490393162
258000	0.9858	0.0008313679718412459
258500	0.9818	0.0019318744307383895
259000	0.9816	0.0006826883181929588
259500	0.9816	0.0012016389518976212
260000	0.9846	0.002180269453674555
260500	0.986	0.001882570213638246
261000	0.9833999999999999	0.0013100749347358942
261500	0.9813999999999999	0.007033790461719036
262000	0.983	0.001428177929483354
262500	0.9856	0.0026691316161304712
263000	0.9858	0.0012130829272791743
263500	0.9823999999999999	0.0009736025240272284
264000	0.982	0.013310274109244347
264500	0.9836	0.001536260824650526
265000	0.9823999999999999	0.00011657548020593822
265500	0.9836	0.0014726725639775395
266000	0.982	0.0013078427873551846
266500	0.981	0.0003363294235896319
267000	0.9838	0.0015459217829629779
267500	0.9843999999999999	0.010105584748089314
268000	0.985	0.004724835976958275
268500	0.982	0.00075871916487813
269000	0.9843999999999999	0.0031194500625133514
269500	0.9773999999999999	0.0006226366967894137
270000	0.9792000000000001	0.0013053877046331763
270500	0.9833999999999999	0.0006115466821938753
271000	0.9812000000000001	0.0003086922224611044
271500	0.9826	0.0005967331817373633
272000	0.9818	0.0019753470551222563
272500	0.986	0.0007040180498734117
273000	0.9843999999999999	0.005627320148050785
273500	0.9806	0.004172636196017265
274000	0.9816	0.0005275284638628364
274500	0.984	0.0006174869486130774
275000	0.9867999999999999	0.00048813092871569097
275500	0.981	0.0024305216502398252
276000	0.9816	0.00039620103780180216
276500	0.9833999999999999	0.0008539615082554519
277000	0.9822000000000001	0.001004212535917759
277500	0.9823999999999999	0.0008442401885986328
278000	0.9813999999999999	0.011363469995558262
278500	0.9803999999999999	0.0003852803201880306
279000	0.9828	0.003457394428551197
279500	0.98	0.0030359793454408646
280000	0.9836	0.0016717227408662438
280500	0.984	7.397286390187219e-05
281000	0.986	0.001535691088065505
281500	0.9802000000000001	0.00011679627641569823
282000	0.9798	0.0009814954828470945
282500	0.9802000000000001	0.01626359298825264
283000	0.9806	0.00013932044385001063
283500	0.983	0.0008204912883229554
284000	0.9832000000000001	0.009768839925527573
284500	0.983	0.0007701481226831675
285000	0.9838	0.0010002285707741976
285500	0.9838	0.0010746225016191602
286000	0.9822000000000001	0.0006903787725605071
286500	0.9813999999999999	0.003525868058204651
287000	0.984	0.0017086113803088665
287500	0.98	0.001644891919568181
288000	0.9863999999999999	0.0006928241928108037
288500	0.9832000000000001	0.0009739809902384877
289000	0.9826	0.006652218755334616
289500	0.9826	0.0016046201344579458
290000	0.9812000000000001	0.0004553498583845794
290500	0.9793999999999999	0.006002571899443865
291000	0.9806	0.00021163193741813302
291500	0.9836	0.0003757192171178758
292000	0.984	0.0008841255330480635
292500	0.9803999999999999	8.321682253153995e-05
293000	0.9836	0.0006361379055306315
293500	0.9842000000000001	0.0003632598672993481
294000	0.9793999999999999	0.0007764505571685731
294500	0.9853999999999999	7.850596739444882e-05
295000	0.9796	0.003849123837426305
295500	0.9813999999999999	0.001503589330241084
296000	0.979	0.0007218183600343764
296500	0.983	0.0008194023394025862
297000	0.9858	0.0026786152739077806
297500	0.9823999999999999	0.00258798711001873
298000	0.9823999999999999	0.011716504581272602
298500	0.9842000000000001	0.01893373765051365
299000	0.9866	0.0006872839876450598
299500	0.9813999999999999	0.007363306358456612
300000	0.9843999999999999	0.00042411076719872653
episode	test accuracy
0	0.987
1	0.9874
2	0.9852000000000001
3	0.9876000000000001
4	0.9844
5	0.9856000000000001
6	0.9833999999999999
7	0.9848
8	0.9846000000000001
9	0.9886
aver_accuracy
0.98586
