# Supplementary material for: Research on image classification method based on improved multi-scale relational network
Source: PeerJ Comput Sci. 2021 Jul 21;7:e613. doi: 10.7717/peerj-cs.613 (PMC8323718; doi:10.7717/peerj-cs.613)
Supplement: Supplemental Information 1 — The multi-scale meta-relational network with the model-independent meta-learning algorithm. [file peerj-cs-07-613-s001.zip › RelationNetwork/omniglot/20way_1shot34/logs/experiment_log.csv]

episode	test accuracy
episode	val_accuracy	loss
500	0.89	0.019676079973578453
1000	0.9198	0.011036558076739311
1500	0.9307000000000001	0.007834876887500286
2000	0.9425	0.008701602928340435
2500	0.9474	0.006758954841643572
3000	0.9465	0.006665404886007309
3500	0.9472999999999999	0.007383371237665415
4000	0.9515	0.00925167091190815
4500	0.9536	0.0043206349946558475
5000	0.9499	0.004929716233164072
5500	0.9528	0.0059454659931361675
6000	0.9564	0.009508377872407436
6500	0.9586	0.008919307962059975
7000	0.9595	0.007958708330988884
7500	0.9589	0.003119870088994503
8000	0.9552	0.008034863509237766
8500	0.9602999999999999	0.005863763391971588
9000	0.9612999999999999	0.005548626650124788
9500	0.9599	0.0035396479070186615
10000	0.9615	0.005294628906995058
10500	0.9631000000000001	0.009218498133122921
11000	0.9645	0.00320041598752141
11500	0.9677	0.005016056355088949
12000	0.9637	0.005146838258951902
12500	0.9647	0.004066541325300932
13000	0.9623999999999999	0.00456297816708684
13500	0.9636	0.004390516318380833
14000	0.9629	0.004123153164982796
14500	0.966	0.005359058268368244
15000	0.9623999999999999	0.007414554711431265
15500	0.9642999999999999	0.006201474461704493
16000	0.9657	0.005702083930373192
16500	0.9638	0.007737452629953623
17000	0.9643999999999999	0.0060518220998346806
17500	0.9635	0.004765812773257494
18000	0.9667	0.004597286228090525
18500	0.9692999999999999	0.0028389429207891226
19000	0.9663999999999999	0.008600542321801186
19500	0.9676	0.0038438881747424603
20000	0.9652999999999999	0.003926518373191357
20500	0.9635	0.004160177893936634
21000	0.9646	0.007931431755423546
21500	0.9652000000000001	0.009209446609020233
22000	0.965	0.006755424197763205
22500	0.97	0.00494370749220252
23000	0.9671000000000001	0.004228952806442976
23500	0.9698	0.0036005605943500996
24000	0.9677	0.0023951653856784105
24500	0.9697	0.0064492300152778625
25000	0.9662000000000001	0.005523924715816975
25500	0.9666	0.004357208032160997
26000	0.9705	0.0030227089300751686
26500	0.9667	0.0039351703599095345
27000	0.9688	0.005267157219350338
27500	0.9679	0.005256573669612408
28000	0.9716	0.005741211120039225
28500	0.9682000000000001	0.005833999253809452
29000	0.9688	0.0016379477456212044
29500	0.9672999999999999	0.004510429687798023
30000	0.9706	0.004338920582085848
30500	0.9659	0.0058812242932617664
31000	0.9663999999999999	0.005852104630321264
31500	0.967	0.0054982383735477924
32000	0.9661000000000001	0.003354092827066779
32500	0.9672000000000001	0.0031897136941552162
33000	0.9671000000000001	0.0017481799004599452
33500	0.9696	0.005607216618955135
34000	0.9677	0.0031777615658938885
34500	0.9702999999999999	0.005156588274985552
35000	0.9692999999999999	0.0037937918677926064
35500	0.9631000000000001	0.0031930000986903906
36000	0.9678	0.004252160433679819
36500	0.9702000000000001	0.003477355930954218
37000	0.9693999999999999	0.002971668727695942
37500	0.9708	0.004435524810105562
38000	0.9689	0.004697590600699186
38500	0.9687	0.0017428488936275244
39000	0.9663999999999999	0.0048509505577385426
39500	0.9689	0.001598395756445825
40000	0.9703999999999999	0.001084633870050311
40500	0.9661000000000001	0.0007824036292731762
41000	0.9701000000000001	0.002139881020411849
41500	0.9678	0.006560789421200752
42000	0.9672000000000001	0.006699231453239918
42500	0.9718	0.0019541322253644466
43000	0.9667	0.004448977764695883
43500	0.9702000000000001	0.0033740100916475058
44000	0.9698	0.0059701185673475266
44500	0.9682000000000001	0.002661608625203371
45000	0.9731000000000001	0.003306321334093809
45500	0.9705	0.005078176502138376
46000	0.9707	0.0039209299720823765
46500	0.9691000000000001	0.0032979482784867287
47000	0.9719	0.005306283477693796
47500	0.9676	0.006063129287213087
48000	0.97	0.004489410202950239
48500	0.9682999999999999	0.0012061318848282099
49000	0.9715	0.0024575635325163603
49500	0.9693999999999999	0.006129520945250988
50000	0.9712000000000001	0.0023773550055921078
50500	0.9655	0.002821938134729862
51000	0.9658	0.004422640427947044
51500	0.9711000000000001	0.005404406227171421
52000	0.9702999999999999	0.0041106101125478745
52500	0.9688	0.0014582801377400756
53000	0.9698	0.003257099771872163
53500	0.9692999999999999	0.006375936325639486
54000	0.9715	0.0015988100785762072
54500	0.9692000000000001	0.005722411442548037
55000	0.9718	0.003359296126291156
55500	0.9712000000000001	0.005282919853925705
56000	0.9663999999999999	0.006456603296101093
56500	0.9706	0.003951221238821745
57000	0.9695	0.002304030116647482
57500	0.9679	0.001993516692891717
58000	0.9685	0.0014220282901078463
58500	0.9709	0.0014150526840239763
59000	0.9693999999999999	0.0033663364592939615
59500	0.9685	0.0028366304468363523
60000	0.9672999999999999	0.002658098004758358
60500	0.9667	0.004777919035404921
61000	0.9706	0.00516448775306344
61500	0.9675	0.0031761641148477793
62000	0.968	0.008858295157551765
62500	0.9699	0.004446699284017086
63000	0.9692000000000001	0.0027527606580406427
63500	0.968	0.005981530994176865
64000	0.9679	0.0025500073097646236
64500	0.9685	0.002903290092945099
65000	0.9693999999999999	0.0025213926564902067
65500	0.9685	0.002737821778282523
66000	0.9681000000000001	0.0025188482832163572
66500	0.9669	0.004976452793926001
67000	0.9695	0.002405470469966531
67500	0.9687	0.0010655287187546492
68000	0.9725	0.002660381142050028
68500	0.9722000000000001	0.00578354625031352
69000	0.968	0.00401964969933033
69500	0.969	0.00387931102886796
70000	0.9712000000000001	0.004075847566127777
70500	0.9697	0.001026788610033691
71000	0.9703999999999999	0.005641100462526083
71500	0.9708	0.004567560274153948
72000	0.9691000000000001	0.0026865832041949034
72500	0.9701000000000001	0.0014979807892814279
73000	0.9702999999999999	0.0015031687216833234
73500	0.9721000000000001	0.004569173790514469
74000	0.9709	0.0019260975532233715
74500	0.9701000000000001	0.005577707663178444
75000	0.9673999999999999	0.0015191345009952784
75500	0.9688	0.0029262423049658537
76000	0.9673999999999999	0.0016893773572519422
76500	0.9656	0.0029062244575470686
77000	0.9661000000000001	0.002960842801257968
77500	0.9713999999999999	0.0035650746431201696
78000	0.9737	0.00844372995197773
78500	0.969	0.003407011041417718
79000	0.9692999999999999	0.0035679051652550697
79500	0.9681000000000001	0.002801424590870738
80000	0.9701000000000001	0.0022658484522253275
80500	0.9706	0.0022566309198737144
81000	0.9692999999999999	0.005229594651609659
81500	0.97	0.002340102568268776
82000	0.968	0.0030885133892297745
82500	0.9671000000000001	0.0018236942123621702
83000	0.9681000000000001	0.002405397826805711
83500	0.9626	0.002580115804448724
84000	0.9696	0.004937129095196724
84500	0.9696	0.002070857910439372
85000	0.9708	0.0013141215313225985
85500	0.9635	0.0022089798003435135
86000	0.9692999999999999	0.0027430420741438866
86500	0.9699	0.003739422420039773
87000	0.9726	0.007557390257716179
87500	0.9692999999999999	0.005954908672720194
88000	0.969	0.004256664775311947
88500	0.9701000000000001	0.005069637205451727
89000	0.9742999999999999	0.0074103595688939095
89500	0.9672000000000001	0.001458999584428966
90000	0.9693999999999999	0.0027664017397910357
90500	0.9683999999999999	0.002763488795608282
91000	0.9687	0.0017034054035320878
91500	0.9693999999999999	0.0022461838088929653
92000	0.9692000000000001	0.0029808860272169113
92500	0.9709	0.0021612129639834166
93000	0.9672999999999999	0.0017350942362099886
93500	0.9679	0.004418711643666029
94000	0.9682000000000001	0.001032219734042883
94500	0.9682999999999999	0.0027909791097044945
95000	0.9691000000000001	0.006636747624725103
95500	0.9683999999999999	0.006567961070686579
96000	0.9712000000000001	0.002015681006014347
96500	0.9689	0.0018722254317253828
97000	0.9697	0.001805179170332849
97500	0.9646	0.0010439780307933688
98000	0.9697	0.0030096396803855896
98500	0.9682000000000001	0.002025970257818699
99000	0.9712000000000001	0.0006312368786893785
99500	0.9706	0.004086175933480263
100000	0.9699	0.00257803313434124
100500	0.97	0.002190259750932455
101000	0.9716	0.0034873567055910826
101500	0.9679	0.0010758587159216404
102000	0.9676	0.004027935676276684
102500	0.9649	0.0005286666564643383
103000	0.9677	0.002185791963711381
103500	0.9695	0.0023626319598406553
104000	0.974	0.0029086603317409754
104500	0.9687	0.004071609117090702
105000	0.9705	0.006157773546874523
105500	0.9696	0.0019073482835665345
106000	0.9656	0.002054583514109254
106500	0.9717	0.0011045070132240653
107000	0.9695	0.0045083630830049515
107500	0.9695	0.002188141457736492
108000	0.968	0.0018150481628254056
108500	0.9697	0.0006177717004902661
109000	0.9695	0.0013101965887472034
109500	0.9667	0.002410485176369548
110000	0.9676	0.0045999800786376
110500	0.9681000000000001	0.0066557638347148895
111000	0.9698	0.002695805625990033
111500	0.9702000000000001	0.006590953096747398
112000	0.9677	0.005976139567792416
112500	0.9676	0.0028140051290392876
113000	0.9692999999999999	0.0012614945881068707
113500	0.9695	0.0011952120112255216
114000	0.9689	0.0022716703824698925
114500	0.9657	0.0012388367904350162
115000	0.9712999999999999	0.003324514254927635
115500	0.9729	0.004423854872584343
116000	0.971	0.0020598522387444973
116500	0.967	0.0014034333871677518
117000	0.9683999999999999	0.0010768539505079389
117500	0.9706	0.004747253376990557
118000	0.9711000000000001	0.005362542346119881
118500	0.9693999999999999	0.0033321313094347715
119000	0.9691000000000001	0.0056955935433506966
119500	0.9685	0.002351687289774418
120000	0.9691000000000001	0.0016806833446025848
120500	0.9686	0.002242896007373929
121000	0.9707	0.0009871915681287646
121500	0.9689	0.00482009444385767
122000	0.9692999999999999	0.0008217219146899879
122500	0.9682000000000001	0.0017193997045978904
123000	0.9699	0.0023237105924636126
123500	0.9731000000000001	0.0010668960167095065
124000	0.9685	0.002516363048925996
124500	0.9679	0.001698352862149477
125000	0.9732999999999999	0.004451062995940447
125500	0.9656	0.0050668842159211636
126000	0.9665	0.0005071975756436586
126500	0.9682999999999999	0.005019686184823513
127000	0.9673999999999999	0.0009008148335851729
127500	0.9697	0.0036723390221595764
128000	0.9663999999999999	0.0015469808131456375
128500	0.97	0.0029292809776961803
129000	0.9699	0.0007879171171225607
129500	0.9702000000000001	0.0012914469698444009
130000	0.9718	0.0007170783937908709
130500	0.9709	0.0018816967494785786
131000	0.9712000000000001	0.0008683233754709363
131500	0.969	0.0018616252345964313
132000	0.9705	0.0037013408727943897
132500	0.9682000000000001	0.004337938968092203
133000	0.9715	0.002144970465451479
133500	0.9712000000000001	0.001292519853450358
134000	0.969	0.0037386289332062006
134500	0.9667	0.0004608101735357195
135000	0.9719	0.0031914443243294954
135500	0.9673999999999999	0.003320865100249648
136000	0.9687	0.0026659793220460415
136500	0.9682000000000001	0.001036840258166194
137000	0.9685	0.0042195627465844154
137500	0.9672999999999999	0.0017692927503958344
138000	0.9681000000000001	0.0003232108720112592
138500	0.9675	0.007416246458888054
139000	0.9711000000000001	0.003244851715862751
139500	0.9697	0.006862523965537548
140000	0.9712000000000001	0.0008327776449732482
140500	0.9679	0.0008269966929219663
141000	0.9678	0.00095015560509637
141500	0.9672999999999999	0.0023461959790438414
142000	0.9657	0.004531262442469597
142500	0.9682999999999999	0.0014994093216955662
143000	0.9716	0.002461567986756563
143500	0.9729	0.0012043426977470517
144000	0.9722999999999999	0.007193005643785
144500	0.9736	0.001146799186244607
145000	0.9711000000000001	0.0016430220566689968
145500	0.9686	0.0006247598212212324
146000	0.9651000000000001	0.005005302373319864
146500	0.969	0.0055581433698534966
147000	0.9697	0.0003434279060456902
147500	0.9696	0.0013159895315766335
148000	0.9679	0.001335988286882639
148500	0.9695	0.002493026666343212
149000	0.9698	0.0013413920532912016
149500	0.971	0.0009541438776068389
150000	0.9691000000000001	0.0011715820292010903
150500	0.9711000000000001	0.0005648006335832179
151000	0.9673999999999999	0.0037584672681987286
151500	0.9688	0.0012545480858534575
152000	0.9702999999999999	0.0012463736347854137
152500	0.9682000000000001	0.0010973227908834815
153000	0.9687	0.000730262603610754
153500	0.9689	0.001491935458034277
154000	0.967	0.0018917819252237678
154500	0.9742000000000001	0.004916645120829344
155000	0.9697	0.0032480796799063683
155500	0.9702999999999999	0.0007626854348927736
156000	0.9708	0.0016523001249879599
156500	0.9673999999999999	0.0025784762110561132
157000	0.971	0.0036833682097494602
157500	0.9711000000000001	0.003207019530236721
158000	0.966	0.004877633880823851
158500	0.9701000000000001	0.0009586845408193767
159000	0.9683999999999999	0.0031465592328459024
159500	0.9673999999999999	0.004348072223365307
160000	0.9692999999999999	0.0015998755116015673
160500	0.969	0.0019867559894919395
161000	0.9665	0.0029332307167351246
161500	0.9685	0.0028610939625650644
162000	0.9687	0.0011377074988558888
162500	0.9672000000000001	0.002306470414623618
163000	0.9678	0.00045340126962400973
163500	0.9687	0.0008185529732145369
164000	0.9667	0.004379874095320702
164500	0.9666	0.0032963368576020002
165000	0.9692000000000001	0.0052893273532390594
165500	0.9682999999999999	0.00305785215459764
166000	0.9702999999999999	0.0012045898474752903
166500	0.969	0.0019682564307004213
167000	0.9703999999999999	0.001824111444875598
167500	0.9702999999999999	0.0009102480835281312
168000	0.9672000000000001	0.004946501925587654
168500	0.9692999999999999	0.0018174141878262162
169000	0.9652000000000001	0.001989687094464898
169500	0.9673999999999999	0.004554585088044405
170000	0.9682000000000001	0.002925557317212224
170500	0.97	0.007813883014023304
171000	0.9679	0.003191745840013027
171500	0.9681000000000001	0.0022007473744452
172000	0.9682000000000001	0.001419295440427959
172500	0.9683999999999999	0.0019140694057568908
173000	0.9699	0.005462468136101961
173500	0.9685	0.0033103665336966515
174000	0.9716	0.0015104946214705706
174500	0.9692000000000001	0.0010555899934843183
175000	0.9681000000000001	0.0009522796026431024
175500	0.9712999999999999	0.0014039934612810612
176000	0.9703999999999999	0.005439776461571455
176500	0.9698	0.0013809213414788246
177000	0.9668	0.0028645710553973913
177500	0.9701000000000001	0.002010428113862872
178000	0.9677	0.004241644870489836
178500	0.9677	0.000438761810073629
179000	0.965	0.0008694070857018232
179500	0.9678	0.0014036110369488597
180000	0.9701000000000001	0.0019354100804775953
180500	0.9708	0.00542338564991951
181000	0.9701000000000001	0.0023895695339888334
181500	0.9689	0.0004290503857191652
182000	0.9716	0.002186447149142623
182500	0.9731000000000001	0.0012751315953209996
183000	0.9696	0.005411433521658182
183500	0.9692999999999999	0.0017258863663300872
184000	0.9657	0.001440464286133647
184500	0.9672999999999999	0.0010400263126939535
185000	0.9709	0.00264603178948164
185500	0.9672000000000001	0.006497354246675968
186000	0.9699	0.006555644795298576
186500	0.97	0.002649095607921481
187000	0.9655	0.0035395894665271044
187500	0.9722000000000001	0.001377443433739245
188000	0.9683999999999999	0.003648938611149788
188500	0.9701000000000001	0.0017992636421695352
189000	0.9698	0.0018663899973034859
189500	0.9721000000000001	0.0014198278076946735
190000	0.9737	0.004212839528918266
190500	0.9643999999999999	0.002149804262444377
191000	0.9712000000000001	0.0017185535980388522
191500	0.972	0.004260198678821325
192000	0.9678	0.0008692921255715191
192500	0.9702999999999999	0.002077811863273382
193000	0.9678	0.0027109181974083185
193500	0.9711000000000001	0.0030097526032477617
194000	0.9693999999999999	0.0005412057507783175
194500	0.9672000000000001	0.001764581655152142
195000	0.9699	0.0011609798530116677
195500	0.9667	0.0016869992250576615
196000	0.9663999999999999	0.006534463260322809
196500	0.969	0.002138067502528429
197000	0.9721000000000001	0.0012738918885588646
197500	0.9703999999999999	0.004050805699080229
198000	0.9701000000000001	0.0024864955339580774
198500	0.9655	0.0009641306241974235
199000	0.9672999999999999	0.002423203317448497
199500	0.9693999999999999	0.0011838303180411458
200000	0.9706	0.0006078923470340669
200500	0.9682000000000001	0.0018393606878817081
201000	0.9683999999999999	0.0011055321665480733
201500	0.9662000000000001	0.007080058101564646
202000	0.9683999999999999	0.0010006988886743784
202500	0.9676	0.003231952665373683
203000	0.9706	0.004592227283865213
203500	0.9708	0.0015862113796174526
204000	0.9703999999999999	0.005371744744479656
204500	0.966	0.000737311493139714
205000	0.9682999999999999	0.0014534308575093746
205500	0.9698	0.0011521251872181892
206000	0.9693999999999999	0.0016245661536231637
206500	0.9717	0.001130630262196064
207000	0.9689	0.0017251266399398446
207500	0.9679	0.0012740845559164882
208000	0.9675	0.0010438899043947458
208500	0.9682000000000001	0.001179849961772561
209000	0.9701000000000001	0.0002676678413990885
209500	0.9719	0.0029864415992051363
210000	0.9673999999999999	0.0009981343755498528
210500	0.9685	0.003275577910244465
211000	0.9672999999999999	0.0009467252530157566
211500	0.9692000000000001	0.0031685042195022106
212000	0.967	0.00041459090425632894
212500	0.9681000000000001	0.0013732806546613574
213000	0.9691000000000001	0.0009242817759513855
213500	0.966	0.0011533326469361782
214000	0.9717	0.00045189872616901994
214500	0.9729	0.006925730500370264
215000	0.9687	0.0019755300600081682
215500	0.9708	0.0006104017375037074
216000	0.9725	0.0015435755485668778
216500	0.9679	0.002414543414488435
217000	0.9713999999999999	0.007421454414725304
217500	0.9671000000000001	0.0024643964134156704
218000	0.9699	0.0009484165930189192
218500	0.9695	0.00217737490311265
219000	0.9711000000000001	0.001985649112612009
219500	0.9692999999999999	0.0048467908054590225
220000	0.968	0.0015961434692144394
220500	0.9662999999999999	0.0026694643311202526
221000	0.9682000000000001	0.0019514061277732253
221500	0.9689	0.0012693285243585706
222000	0.968	0.0032329936511814594
222500	0.9681000000000001	0.0015514804981648922
223000	0.9656	0.0015806164592504501
223500	0.9717	0.0014000802766531706
224000	0.9683999999999999	0.00029247140628285706
224500	0.9697	0.0003773800563067198
225000	0.97	0.0004181531257927418
225500	0.9679	0.0010836293222382665
226000	0.9678	0.00173308071680367
226500	0.9681000000000001	0.00036943110171705484
227000	0.9722999999999999	0.0012909109937027097
227500	0.9666	0.0003065179043915123
228000	0.967	0.0017154972301796079
228500	0.9687	0.0010809748200699687
229000	0.9696	0.005910155829042196
229500	0.9702999999999999	0.0015507658245041966
230000	0.9636	0.0010472438298165798
230500	0.9681000000000001	0.002496981993317604
231000	0.97	0.004558218643069267
231500	0.9672000000000001	0.0038199054542928934
232000	0.9652999999999999	0.0017521401168778539
232500	0.9662000000000001	0.0032445015385746956
233000	0.9715	0.0009518206934444606
233500	0.9687	0.003940142225474119
234000	0.9651000000000001	0.0008890514145605266
234500	0.9686	0.001420722110196948
235000	0.9703999999999999	0.001151045085862279
235500	0.9652000000000001	0.0010081029031425714
236000	0.9672999999999999	0.006086721085011959
236500	0.9703999999999999	0.0017899515805765986
237000	0.9662000000000001	0.001492657815106213
237500	0.9646	0.005556673277169466
238000	0.9688	0.0022942142095416784
238500	0.9702000000000001	0.0018185894005000591
239000	0.9702000000000001	0.0021278245840221643
239500	0.969	0.0012771725887432694
240000	0.9689	0.0016095051541924477
240500	0.9669	0.0017818763153627515
241000	0.9662000000000001	0.00547968503087759
241500	0.9656	0.0025991969741880894
242000	0.9673999999999999	0.003922874107956886
242500	0.9687	0.0015136909205466509
243000	0.9696	0.0012026190524920821
243500	0.9717	0.0021543202456086874
244000	0.9681000000000001	0.0014958445681259036
244500	0.9702999999999999	0.00326875364407897
245000	0.9663999999999999	0.0014594339299947023
245500	0.9679	0.0017767309909686446
246000	0.9686	0.0010885169031098485
246500	0.9693999999999999	0.0023286633659154177
247000	0.9711000000000001	0.0009539100574329495
247500	0.9676	0.0005260152975097299
248000	0.9686	0.0011943132849410176
248500	0.969	0.0006697849021293223
249000	0.971	0.0008811576990410686
249500	0.9718	0.0013761356240138412
250000	0.9696	0.0010171737521886826
250500	0.9723999999999999	0.002860709559172392
251000	0.9651000000000001	0.0015166782541200519
251500	0.9689	0.000434926274465397
252000	0.9697	0.0021272620651870966
252500	0.97	0.004658261314034462
253000	0.971	0.0007022065110504627
253500	0.9695	0.0005862043472006917
254000	0.9657	0.001403439324349165
254500	0.9683999999999999	0.0035595623776316643
255000	0.9657	0.0013031808193773031
255500	0.9719	0.0020615134853869677
256000	0.967	0.003917764872312546
256500	0.9707	0.0010366280330345035
257000	0.9693999999999999	0.0012879507848992944
257500	0.9666	0.0016309642232954502
258000	0.9672999999999999	0.0002278018364449963
258500	0.97	0.002561835804954171
259000	0.9691000000000001	0.0007365391938947141
259500	0.9695	0.0039432477205991745
260000	0.966	0.0012207982363179326
260500	0.9718	0.0012427839683368802
261000	0.9693999999999999	0.005697527900338173
261500	0.9701000000000001	0.0018839208642020822
262000	0.9698	0.0008503683493472636
262500	0.9722999999999999	0.0021966451313346624
263000	0.9683999999999999	0.00014371832367032766
263500	0.9673999999999999	0.0010711168870329857
264000	0.9685	0.0008732185233384371
264500	0.9699	0.0016138795763254166
265000	0.9702999999999999	0.0007866290980018675
265500	0.9708	0.0034806113690137863
266000	0.9685	0.0017041803803294897
266500	0.969	0.0004265096504241228
267000	0.9718	0.002049847040325403
267500	0.9697	0.0035935398191213608
268000	0.9705	0.0038698017597198486
268500	0.9652000000000001	0.0023384299129247665
269000	0.9683999999999999	0.0021199716720730066
269500	0.9659	0.0007793694967404008
270000	0.9673999999999999	0.0038600191473960876
270500	0.9705	0.0020581381395459175
271000	0.9649	0.0013985809637233615
271500	0.9669	0.0011680986499413848
272000	0.968	0.001276091206818819
272500	0.968	0.0012659539934247732
273000	0.9665	0.0027818423695862293
273500	0.967	0.0008833598112687469
274000	0.9671000000000001	0.0014933599159121513
274500	0.9705	0.002249778714030981
275000	0.9672000000000001	0.0005979854031465948
275500	0.9682999999999999	0.0025265724398195744
276000	0.9655	0.0015602678759023547
276500	0.9712000000000001	0.0013521292712539434
277000	0.9691000000000001	0.0041011543944478035
277500	0.9663999999999999	0.0019476142479106784
278000	0.9701000000000001	0.006502609699964523
278500	0.9683999999999999	0.009532065130770206
279000	0.967	0.0060769920237362385
279500	0.9645	0.0029125504661351442
280000	0.9676	0.0010468877153471112
280500	0.9677	0.004028405994176865
281000	0.9675	0.0032371676061302423
281500	0.9671000000000001	0.0008689250680617988
282000	0.9703999999999999	0.0030840567778795958
282500	0.9652000000000001	0.001251532114110887
283000	0.9663999999999999	0.005088829901069403
283500	0.9686	0.0017989330226555467
284000	0.9688	0.005017358809709549
284500	0.9713999999999999	0.0030729330610483885
285000	0.9692000000000001	0.0018308258149772882
285500	0.9673999999999999	0.0008971699280664325
286000	0.9691000000000001	0.0010566485580056906
286500	0.9673999999999999	0.003080088412389159
287000	0.9703999999999999	0.0018042977899312973
287500	0.9682000000000001	0.0008604223839938641
288000	0.9685	0.0006827403558418155
288500	0.9695	0.001821052050217986
289000	0.9679	0.0011606235057115555
289500	0.9685	0.00039157801074907184
290000	0.9698	0.001328180660493672
290500	0.9672000000000001	0.0019399671582505107
291000	0.9693999999999999	0.002594549907371402
291500	0.9713999999999999	0.003548841457813978
292000	0.9678	0.006721464917063713
292500	0.9683999999999999	0.0016794148832559586
293000	0.9701000000000001	0.0002818531356751919
293500	0.9702000000000001	0.001466913498006761
294000	0.9679	0.0011801315704360604
294500	0.9652000000000001	0.003046291181817651
295000	0.9642000000000001	0.0012729322770610452
295500	0.97	0.0009628356783650815
296000	0.9677	0.0016988697461783886
296500	0.9662000000000001	0.0040909601375460625
297000	0.966	0.0006059695733711123
297500	0.9702000000000001	0.0010797475697472692
298000	0.9677	0.0008111484930850565
298500	0.9678	0.0009980149334296584
299000	0.9672000000000001	0.0002666488871909678
299500	0.9696	0.00090541917597875
300000	0.9681000000000001	0.0019466489320620894
300500	0.9672000000000001	0.0010696855606511235
301000	0.9706	0.0019215797074139118
301500	0.9686	0.000738004979211837
302000	0.9682000000000001	0.0009992755949497223
302500	0.9718	0.0009492889512330294
303000	0.9669	0.0027613106649369
303500	0.9709	0.004142687190324068
304000	0.9662000000000001	0.0029692931566387415
304500	0.9658	0.001253971946425736
305000	0.9671000000000001	0.001665470190346241
305500	0.9677	0.002035354031249881
306000	0.9682000000000001	0.0014423137763515115
306500	0.9677	0.00410439120605588
307000	0.969	0.0012563519412651658
307500	0.9663999999999999	0.0007813813863322139
episode	test accuracy
0	0.97125
1	0.9715833333333334
2	0.9733333333333334
3	0.9768333333333333
4	0.9743333333333334
5	0.9747499999999999
6	0.9717500000000001
7	0.9748333333333333
8	0.9744166666666668
9	0.9763333333333333
aver_accuracy
0.9739416666666667
