# Supplementary material for: Research on image classification method based on improved multi-scale relational network
Source: PeerJ Comput Sci. 2021 Jul 21;7:e613. doi: 10.7717/peerj-cs.613 (PMC8323718; doi:10.7717/peerj-cs.613)
Supplement: Supplemental Information 1 — The multi-scale meta-relational network with the model-independent meta-learning algorithm. [file peerj-cs-07-613-s001.zip › RelationNetwork/omniglot/20way_1shot_end24/logs/experiment_log.csv]

episode	test accuracy
episode	val_accuracy	loss
1	0.04808333333333334	0.5100429654121399
5000	0.9553333333333334	0.003837923752143979
10000	0.9588333333333332	0.003659251844510436
15000	0.96275	0.007060344330966473
20000	0.9685	0.003955463413149118
25000	0.9645833333333333	0.004854628350585699
30000	0.9645	0.0027916301041841507
35000	0.96875	0.0008829776779748499
40000	0.9674166666666667	0.00457224203273654
45000	0.9708333333333333	0.0009899656288325787
50000	0.9663333333333333	0.004118137061595917
55000	0.9688333333333332	0.0035726078785955906
60000	0.96875	0.0029888416174799204
65000	0.9707500000000001	0.0022359490394592285
70000	0.969	0.0026667581405490637
episode	test accuracy
0	0.9721666666666666
1	0.97375
2	0.97375
3	0.9715833333333334
4	0.9731666666666668
5	0.9708333333333333
6	0.9735
7	0.9725
8	0.9701666666666665
9	0.9719166666666667
aver_accuracy
0.9723333333333333
