# Supplementary material for: Research on image classification method based on improved multi-scale relational network
Source: PeerJ Comput Sci. 2021 Jul 21;7:e613. doi: 10.7717/peerj-cs.613 (PMC8323718; doi:10.7717/peerj-cs.613)
Supplement: Supplemental Information 1 — The multi-scale meta-relational network with the model-independent meta-learning algorithm. [file peerj-cs-07-613-s001.zip › RelationNetwork/omniglot/20way_1shot_end34/logs/experiment_log.csv]

episode	val_accuracy	loss
1	0.17791666666666667	0.5188156366348267
5000	0.9561666666666667	0.003453960409387946
10000	0.9605833333333333	0.003373141400516033
15000	0.9611666666666667	0.0071503459475934505
20000	0.96775	0.006116124801337719
25000	0.968	0.004086039960384369
30000	0.9660000000000001	0.002031594980508089
35000	0.96925	0.001329371938481927
40000	0.9701666666666667	0.004409093409776688
45000	0.9703333333333334	0.0009385389857925475
50000	0.9686666666666668	0.004782174713909626
55000	0.9725	0.002998219570145011
60000	0.9690833333333334	0.0032346530351787806
65000	0.96875	0.001931982347741723
70000	0.9686666666666668	0.002507030963897705
75000	0.97125	0.0018233791925013065
80000	0.9693333333333334	0.0033842134289443493
85000	0.9670000000000001	0.002778550609946251
90000	0.9683333333333334	0.0021232012659311295
95000	0.9705833333333334	0.0037037876900285482
100000	0.9690833333333334	0.002095597330480814
105000	0.9694166666666666	0.0005072190542705357
110000	0.9683333333333334	0.0009531879331916571
115000	0.97	0.0038857469335198402
120000	0.9695833333333334	0.0008909463649615645
125000	0.9660000000000001	0.0007990471203811467
130000	0.9668333333333333	0.0021961156744509935
135000	0.9675	0.0006502242758870125
140000	0.9713333333333333	0.00197076634503901
145000	0.9685	0.0006748081650584936
150000	0.9694166666666666	0.002386846812441945
155000	0.96725	0.006636449601501226
160000	0.97125	0.0018191119888797402
165000	0.9710833333333333	0.0009583124192431569
170000	0.9695	0.003205600893124938
175000	0.9663333333333333	0.0011046577710658312
180000	0.9693333333333334	0.0016271077329292893
185000	0.9703333333333334	0.0017164507880806923
190000	0.9678333333333334	0.0029061916284263134
195000	0.96975	0.0013339808210730553
200000	0.9704999999999999	0.0037347315810620785
205000	0.9704166666666667	0.000786406104452908
210000	0.96925	0.004339165519922972
215000	0.9699166666666668	0.0009104055934585631
220000	0.96875	0.004966275300830603
225000	0.9713333333333333	0.0028058479074388742
230000	0.9674166666666667	0.0018816591473296285
235000	0.9675833333333332	0.0010673465440049767
240000	0.968	0.0008310220437124372
245000	0.9665833333333335	0.006930578034371138
250000	0.9685833333333332	0.0031965558882802725
255000	0.9668333333333333	0.0019627392757683992
260000	0.9698333333333333	0.0028513639699667692
265000	0.9654999999999999	0.003705095499753952
270000	0.9688333333333332	0.0014272215776145458
275000	0.9680833333333334	0.0009428791236132383
280000	0.9675833333333332	0.0015026930486783385
285000	0.9709166666666665	0.0006363387801684439
290000	0.96925	0.0006947240908630192
295000	0.9710000000000001	0.0018193350406363606
300000	0.9684166666666666	0.0024212845601141453
305000	0.9657500000000001	0.00039905711309984326
310000	0.9674166666666667	0.0034805156756192446
315000	0.9710833333333333	0.001796816592104733
320000	0.9704999999999999	0.001960198860615492
325000	0.9703333333333334	0.003031799104064703
330000	0.9693333333333334	0.0009145051008090377
335000	0.9709166666666665	0.0009391048224642873
340000	0.9704999999999999	0.0014546852326020598
345000	0.9673333333333333	0.005514311604201794
350000	0.9673333333333333	0.0004902810323983431
355000	0.9696666666666666	0.0012856621760874987
360000	0.9699166666666668	0.0011422293027862906
365000	0.9685833333333332	0.0006456694100052118
370000	0.9698333333333333	0.0019207376753911376
375000	0.9691666666666666	0.003542170161381364
380000	0.9683333333333334	0.0011918563395738602
385000	0.9661666666666667	0.004022466950118542
390000	0.9698333333333333	0.0005069249891676009
395000	0.96975	0.0015262580709531903
400000	0.9720000000000001	0.0014097888488322496
405000	0.9716666666666667	0.0019250258337706327
410000	0.9673333333333333	0.003496271325275302
415000	0.96975	0.0004937256453558803
420000	0.9665833333333335	0.0004246269818395376
425000	0.9725	0.0013269882183521986
430000	0.9689166666666668	0.00042916456004604697
435000	0.9676666666666667	0.003059562761336565
440000	0.9639166666666668	0.0023032641038298607
445000	0.9703333333333334	0.0008326633251272142
450000	0.9683333333333334	0.00278769014403224
455000	0.97125	0.0006730729364790022
460000	0.9683333333333334	0.0011271078838035464
465000	0.9684166666666666	0.0005306082312017679
470000	0.96875	0.004429512657225132
475000	0.9676666666666667	0.003691944992169738
480000	0.9691666666666666	0.0018192395800724626
485000	0.9667499999999999	0.002299959072843194
490000	0.9678333333333334	0.002076456556096673
495000	0.9676666666666667	0.002743494464084506
500000	0.97125	0.002875097095966339
505000	0.9680833333333334	0.0012527091894298792
510000	0.9654166666666667	0.0012878172565251589
515000	0.9659166666666666	9.061702439794317e-05
520000	0.9705833333333334	0.0018732039025053382
525000	0.9667499999999999	0.001270423294045031
530000	0.9655833333333333	0.0032068975269794464
535000	0.9705833333333334	0.0011768769472837448
540000	0.9654999999999999	0.0010649563046172261
545000	0.97025	0.0013149778824299574
550000	0.9714999999999999	0.0030350913293659687
555000	0.97025	0.0020103021524846554
560000	0.9714166666666667	0.002339499071240425
565000	0.9683333333333334	0.0019908968824893236
570000	0.9661666666666667	0.00025200401432812214
575000	0.9660000000000001	0.00022219016682356596
580000	0.9678333333333334	0.0014985913876444101
585000	0.9652499999999999	0.0016376067651435733
590000	0.9666666666666667	0.0020122008863836527
595000	0.9666666666666667	0.0008662008331157267
600000	0.9657500000000001	0.0023374781012535095
605000	0.9676666666666667	0.001175752840936184
610000	0.969	0.0006980832549743354
episode	test accuracy
0	0.9725833333333332
1	0.9738333333333332
2	0.9736666666666668
3	0.9713333333333333
4	0.9726666666666666
5	0.9720000000000001
6	0.9744166666666668
7	0.9716666666666667
8	0.9710833333333335
9	0.9734999999999998
aver_accuracy
0.9726750000000001
