# Supplementary material for: Research on image classification method based on improved multi-scale relational network
Source: PeerJ Comput Sci. 2021 Jul 21;7:e613. doi: 10.7717/peerj-cs.613 (PMC8323718; doi:10.7717/peerj-cs.613)
Supplement: Supplemental Information 1 — The multi-scale meta-relational network with the model-independent meta-learning algorithm. [file peerj-cs-07-613-s001.zip › RelationNetwork/omniglot/20way_5shot34/logs/experiment_log.csv]

episode	val_accuracy	loss
500	0.9663799999999999	0.009942824952304363
1000	0.97572	0.0033189263194799423
1500	0.9780399999999999	0.004714277572929859
episode	val_accuracy	loss
500	0.9596200000000001	0.012595810927450657
1000	0.9711200000000001	0.0029815835878252983
1500	0.97614	0.006692382041364908
2000	0.97868	0.00258300150744617
2500	0.9810200000000001	0.0018199499463662505
3000	0.98182	0.0034435517154634
3500	0.9825799999999999	0.002838259795680642
4000	0.9826	0.003568327520042658
4500	0.9846600000000001	0.002705581020563841
5000	0.9853	0.0035601987037807703
5500	0.98544	0.0040316893719136715
6000	0.98472	0.00048518856056034565
6500	0.98654	0.0016418684972450137
7000	0.9862000000000001	0.003077533794566989
7500	0.98606	0.0014337347820401192
8000	0.9863399999999999	0.0011967316968366504
8500	0.98682	0.001539208460599184
9000	0.9876200000000002	0.003073742613196373
9500	0.9845600000000001	0.00479082390666008
10000	0.9877	0.0029082747641950846
10500	0.9873	0.005216063931584358
11000	0.9877999999999999	0.0027852316852658987
11500	0.9863399999999999	0.0015634227311238647
12000	0.9873999999999999	0.0004895585007034242
12500	0.9875600000000001	0.001254601520486176
13000	0.98824	0.0016558532370254397
13500	0.9875	0.002329990966245532
14000	0.9884799999999999	0.002739607822149992
14500	0.9882000000000001	0.0037439013831317425
15000	0.9883399999999999	0.0016336310654878616
15500	0.9882799999999999	0.0022046291269361973
16000	0.9888399999999999	0.0019487368408590555
16500	0.9885799999999999	0.0010956298792734742
17000	0.9889600000000001	0.00310252676717937
17500	0.9889600000000001	0.002353003714233637
18000	0.9884200000000001	0.0009245339315384626
18500	0.9883200000000001	0.003963485360145569
19000	0.9877400000000001	0.00437662098556757
19500	0.98782	0.0018769536400213838
20000	0.9882799999999999	0.0028666199650615454
20500	0.98872	0.002926842775195837
21000	0.9880200000000001	0.002432484645396471
21500	0.9890399999999999	0.0030265813693404198
22000	0.9893399999999999	0.0014391830191016197
22500	0.98868	0.0008413262548856437
23000	0.9899	0.0008283727802336216
23500	0.9877999999999999	0.000965965329669416
24000	0.98886	0.001504352898336947
24500	0.9885600000000001	0.0009243963868357241
25000	0.9890200000000001	0.0022444019559770823
25500	0.98978	0.0016400843160226941
26000	0.9883200000000001	0.002787999575957656
26500	0.98826	0.0016824704362079501
27000	0.9898799999999999	0.0011355458991602063
27500	0.9887999999999999	0.0021096321288496256
28000	0.9889600000000001	0.0006777385715395212
28500	0.9892000000000001	0.0009472896344959736
29000	0.98864	0.0025033920537680387
29500	0.98922	0.0011878046207129955
30000	0.9863999999999999	0.00048707128735259175
30500	0.989	0.0016120116924867034
31000	0.9895600000000001	0.006567852105945349
31500	0.9882000000000001	0.0057998355478048325
32000	0.99016	0.0013024560175836086
32500	0.9883799999999999	0.001580935437232256
33000	0.9887999999999999	0.00381695874966681
33500	0.9894200000000001	0.0037928521633148193
34000	0.989	4.846025331062265e-05
34500	0.9894	0.001928572659380734
35000	0.9889799999999999	0.0007880381308495998
35500	0.99006	0.001431796932592988
36000	0.98864	0.00345910107716918
36500	0.9886600000000001	0.0010753419483080506
37000	0.98906	0.002247853437438607
37500	0.98744	0.0010995439952239394
38000	0.98846	0.0009570733527652919
38500	0.9895200000000001	0.002986020175740123
39000	0.9895	0.0005354532622732222
39500	0.9891	0.002253123326227069
40000	0.9883799999999999	0.0001238775294041261
40500	0.9893200000000001	0.0016958158230409026
41000	0.9889600000000001	0.003507419489324093
41500	0.9893399999999999	0.002073002280667424
42000	0.9885600000000001	0.0009463667520321906
42500	0.9903799999999999	0.0029614651575684547
43000	0.9893799999999999	0.0013219865504652262
43500	0.9896600000000001	0.0032665999606251717
44000	0.9890200000000001	0.004431028384715319
44500	0.9895200000000001	0.001585931982845068
45000	0.9895600000000001	0.0014075160725042224
45500	0.98922	0.0006376486271619797
46000	0.9897	0.0005694892024621367
46500	0.98872	0.0008848289726302028
47000	0.98976	0.0011583903105929494
47500	0.9891200000000001	0.0017115786904469132
48000	0.98936	0.002757405396550894
48500	0.9886600000000001	0.0023637048434466124
49000	0.98872	0.0021103271283209324
49500	0.98926	0.0015540524618700147
50000	0.98946	0.0021786754950881004
50500	0.9894799999999999	0.0024705445393919945
51000	0.98964	0.002680031815543771
51500	0.9889799999999999	0.00019071063434239477
52000	0.98926	0.0008926099399104714
52500	0.9894799999999999	0.0006702923565171659
53000	0.98868	0.0020002026576548815
53500	0.9886600000000001	0.0006398907862603664
54000	0.98926	0.0008133830851875246
54500	0.98936	0.0008878182270564139
55000	0.98868	0.0022211717441678047
55500	0.98946	0.00041220642742700875
56000	0.9887	0.0033428738825023174
56500	0.98924	0.0005004896083846688
57000	0.98972	0.0012570868711918592
57500	0.98914	0.005598044488579035
58000	0.9891	0.004603712819516659
58500	0.98908	0.0027578771114349365
59000	0.98982	0.0016206447035074234
59500	0.9885799999999999	0.001214443240314722
60000	0.98876	0.0027384571731090546
60500	0.98964	0.0009264655527658761
61000	0.98922	0.0037757419049739838
61500	0.9896	0.0006978244055062532
62000	0.98878	0.0007970574661158025
62500	0.9893799999999999	0.001872508437372744
63000	0.98882	0.0005107542383484542
63500	0.9889	0.0008732086280360818
64000	0.98854	0.004922199994325638
64500	0.9897999999999999	0.0002771983272396028
65000	0.9885200000000001	0.0030631334520876408
65500	0.9882000000000001	0.0024556019343435764
66000	0.9890200000000001	0.00034629428409971297
66500	0.98876	0.00034122614306397736
67000	0.98926	0.001285238191485405
67500	0.9892799999999999	0.00026087849983014166
68000	0.98986	0.0008103609434328973
68500	0.98924	0.0048960065469145775
69000	0.9894	0.0001413118588970974
69500	0.99024	0.0013981916708871722
70000	0.98906	0.0014764211373403668
70500	0.9889	0.00040428058127872646
71000	0.9902799999999999	0.00046196579933166504
71500	0.98972	0.0011760276975110173
72000	0.989	0.002108782297000289
72500	0.98882	0.0008360017091035843
73000	0.9892000000000001	0.00036896270466968417
73500	0.99024	0.0001816299045458436
74000	0.9892000000000001	0.0009074191912077367
74500	0.9899799999999999	0.0017451512394472957
75000	0.99026	0.0010805381461977959
75500	0.98836	0.0035955538041889668
76000	0.98822	0.001402226509526372
76500	0.98944	0.000889137270860374
77000	0.9901	0.0016625919379293919
77500	0.9889	6.854443927295506e-05
78000	0.9890200000000001	0.0008397815399803221
78500	0.9894	0.0009729886660352349
79000	0.9905	0.001453570555895567
79500	0.98982	0.001667709555476904
80000	0.98982	0.0022964535746723413
80500	0.98968	4.177403388894163e-05
81000	0.9889600000000001	0.0014114327495917678
81500	0.9890200000000001	0.0032891728915274143
82000	0.98972	0.0010113281896337867
82500	0.9897400000000001	0.0015599565813317895
83000	0.98936	0.0017808174015954137
83500	0.9892799999999999	0.0014673415571451187
84000	0.9899600000000001	0.00018400578119326383
84500	0.9899	0.0006016999832354486
85000	0.9903799999999999	0.002033490687608719
85500	0.98864	0.0006325547583401203
86000	0.99018	0.001828636392019689
86500	0.9893799999999999	0.00018470130453351885
87000	0.99	0.01292217243462801
87500	0.99016	4.783103213412687e-05
88000	0.98936	0.0005478509119711816
88500	0.9902799999999999	0.0008423933177255094
89000	0.9903399999999999	0.0010856804437935352
89500	0.9887400000000001	0.0005457379156723619
90000	0.9905200000000001	0.0016703346045687795
90500	0.98964	0.0005258464952930808
91000	0.9886	0.0017712468979880214
91500	0.98954	0.0012926318449899554
92000	0.98876	0.0013089625863358378
92500	0.98886	0.002661168109625578
93000	0.99024	0.001718149404041469
93500	0.9897999999999999	2.7662463253363967e-05
94000	0.9898399999999999	0.0005510560586117208
94500	0.9899799999999999	1.106820309360046e-05
95000	0.9905	0.002229082863777876
95500	0.9885799999999999	0.00021842916612513363
96000	0.9896200000000002	0.001000085030682385
96500	0.98878	0.0006790540064685047
97000	0.99	0.0015824773581698537
97500	0.98926	0.0005565359606407583
98000	0.9904799999999999	0.004967126064002514
98500	0.99026	0.001013712608255446
99000	0.9905200000000001	0.0012699353974312544
99500	0.9893799999999999	4.835867730434984e-05
100000	0.98976	0.0005880653625354171
100500	0.9895	0.0007973866886459291
101000	0.9889	0.0010511092841625214
101500	0.9888799999999999	0.0007165358983911574
102000	0.99122	0.0008324678055942059
102500	0.9906600000000001	0.00011716432345565408
103000	0.9895200000000001	0.0015595142031088471
103500	0.9895	2.9250182706164196e-05
104000	0.99026	0.0005805875989608467
104500	0.9898399999999999	0.0004565519338939339
105000	0.98922	0.0016688836039975286
105500	0.99092	0.0013200088869780302
106000	0.9896200000000002	0.0012159416219219565
106500	0.9894	0.00017590464267414063
107000	0.9893799999999999	0.00501213688403368
107500	0.9896600000000001	8.188775245798752e-05
108000	0.98946	7.566560816485435e-05
108500	0.9905	0.0008930610492825508
109000	0.99086	0.0013900899793952703
109500	0.99022	0.0016046217642724514
110000	0.9899399999999999	0.0008547558099962771
110500	0.99006	0.00013416414731182158
111000	0.9901	0.001688738469965756
111500	0.9895799999999999	0.0015788677847012877
112000	0.9901200000000001	0.000734764093067497
112500	0.9895600000000001	0.003158367006108165
113000	0.98982	0.0010712901130318642
113500	0.98954	0.000703254365362227
114000	0.9895799999999999	0.0007640706608071923
114500	0.9893799999999999	2.4082955860649236e-05
115000	0.9893399999999999	7.399852620437741e-05
115500	0.99036	0.0013181327376514673
116000	0.9898799999999999	0.0006225943798199296
116500	0.9883200000000001	7.195007492555305e-05
117000	0.98978	0.001039588823914528
117500	0.98982	0.0011668454390019178
118000	0.9911200000000001	0.0003780623956117779
118500	0.9902799999999999	0.0003262937825638801
119000	0.9899	0.0005638653528876603
119500	0.9913200000000001	0.001414760947227478
120000	0.99044	1.6425088688265532e-05
120500	0.98978	0.00025177918723784387
121000	0.99014	0.0013355414848774672
121500	0.9894799999999999	0.00014399082283489406
122000	0.98968	0.0010537834605202079
122500	0.9897400000000001	0.00013164538540877402
123000	0.9896	0.004136805422604084
123500	0.98986	0.0013258493272587657
124000	0.9893	0.0005173311219550669
124500	0.9903799999999999	0.0018465117318555713
125000	0.98954	0.00032700810697861016
125500	0.9900200000000001	0.0013635809300467372
126000	0.98878	0.0005076025845482945
126500	0.9892799999999999	0.00046204152749851346
127000	0.98986	0.001536933472380042
127500	0.99	0.004502352327108383
128000	0.99018	0.0017013635952025652
128500	0.9897999999999999	0.0009701973758637905
129000	0.9903799999999999	0.00013550507719628513
129500	0.99016	0.0005898362724110484
130000	0.9883799999999999	0.0001290842774324119
130500	0.98968	0.001971996622160077
131000	0.9901	0.0006291246390901506
131500	0.98978	0.0031160858925431967
132000	0.98892	0.002404044149443507
132500	0.9909799999999999	0.0007541372324340045
133000	0.9889	0.0005227054934948683
133500	0.99	0.0016201885882765055
134000	0.9904799999999999	0.00011195528350071982
134500	0.9896200000000002	0.0009820592822507024
135000	0.9901	0.002080386970192194
135500	0.98976	0.0009502964676357806
136000	0.9902000000000001	0.001654718304052949
136500	0.9905	0.00016894411237444729
137000	0.98982	0.00021563230257015675
137500	0.99036	0.0020259753800928593
138000	0.98946	2.9084096240694635e-05
138500	0.99092	0.006954493932425976
139000	0.9899399999999999	5.667158347932855e-06
139500	0.9889399999999999	0.001239810255356133
140000	0.9896600000000001	0.0009553063428029418
140500	0.98968	0.0006249815342016518
141000	0.9909600000000001	8.299673208966851e-05
141500	0.98922	0.006256864406168461
142000	0.9894799999999999	0.0005789565620943904
142500	0.9897999999999999	0.0015899931313470006
143000	0.9893	0.0013067589607089758
143500	0.9903799999999999	0.0026744427159428596
144000	0.9895600000000001	0.0008350721909664571
144500	0.98944	0.0011616337578743696
145000	0.9901200000000001	0.0010006916709244251
145500	0.9893799999999999	0.000315098644932732
146000	0.9895	0.00017399810894858092
146500	0.9894799999999999	0.00121193693485111
147000	0.98872	4.028922558063641e-05
147500	0.98992	0.0005253097042441368
148000	0.9904	0.0005124754388816655
148500	0.99064	0.0005698953755199909
149000	0.98982	0.00033490138594061136
149500	0.9897400000000001	4.7719735448481515e-05
150000	0.98964	0.0003228689020033926
150500	0.98954	9.281226812163368e-05
151000	0.9888799999999999	0.0003554177237674594
151500	0.9893399999999999	0.00016188100562430918
152000	0.98954	8.429711306234822e-05
152500	0.98992	0.0011228679213672876
153000	0.98936	0.0005292181740514934
153500	0.9901200000000001	2.2264373910729773e-05
154000	0.989	7.64128562877886e-05
154500	0.9905799999999999	0.0006012170924805105
155000	0.9897999999999999	0.0010524885728955269
155500	0.9901	0.0012590535916388035
156000	0.98864	0.003258115379139781
156500	0.98986	0.0017489002784714103
157000	0.98954	0.0007710661739110947
157500	0.98926	0.001230156049132347
158000	0.9898799999999999	6.499557639472187e-05
158500	0.9895799999999999	0.0008243307820521295
159000	0.9899399999999999	0.0035453294403851032
159500	0.9902799999999999	0.0003718411026056856
160000	0.99126	0.00020468261209316552
160500	0.9901	0.002703970531001687
161000	0.9897999999999999	0.0006238336791284382
161500	0.9893399999999999	0.00041765032801777124
162000	0.98918	0.0003498356672935188
162500	0.98946	0.00044559649541042745
163000	0.9898399999999999	0.00042479170951992273
163500	0.99022	2.4091661543934606e-05
164000	0.9883	0.00017015526827890426
164500	0.9902799999999999	0.0002880509418901056
165000	0.99026	0.0005106159951537848
165500	0.9894	0.00014569691848009825
166000	0.9890399999999999	0.0011920821852982044
166500	0.9891	0.00020801422942895442
167000	0.99	0.00021877267863601446
167500	0.9890200000000001	0.00035666447365656495
168000	0.9896600000000001	0.0016815660055726767
168500	0.99018	0.0003868841449730098
169000	0.98936	0.0016316086985170841
169500	0.9895600000000001	0.0012952967081218958
170000	0.98924	0.0006000756984576583
170500	0.9896200000000002	1.7409021893399768e-05
171000	0.99074	0.00045660824980586767
171500	0.9895799999999999	0.0028771001379936934
172000	0.9905	0.0029126969166100025
172500	0.9901200000000001	0.0003046777273993939
173000	0.9887999999999999	0.0019944808445870876
173500	0.9889399999999999	0.00026989661273546517
174000	0.98954	0.001195199671201408
174500	0.98976	2.391562520642765e-05
175000	0.98936	0.0005413483595475554
175500	0.9901200000000001	0.0010902181966230273
176000	0.99022	0.0010519505012780428
176500	0.9904799999999999	0.0009439816349186003
177000	0.99044	0.0005889253225177526
177500	0.99024	1.1890742825926282e-05
178000	0.9893200000000001	0.00018403708236292005
178500	0.9895200000000001	0.00050916220061481
179000	0.98964	0.0001287616469198838
179500	0.9902799999999999	0.001387773547321558
180000	0.9896	0.00017412005399819463
180500	0.9900399999999999	0.00041902667726390064
181000	0.98936	0.0016365415649488568
181500	0.9903200000000001	0.0017108166357502341
182000	0.9887400000000001	0.0008229785016737878
182500	0.99008	0.00011003160761902109
183000	0.98976	7.897169416537508e-05
183500	0.9903799999999999	0.000511421007104218
184000	0.9890200000000001	0.00016540383512619883
184500	0.9899	3.6521771107800305e-05
185000	0.9887	0.004421372897922993
185500	0.9887999999999999	9.548082016408443e-05
186000	0.9889799999999999	0.0009159427136182785
186500	0.9899799999999999	3.0459757908829488e-05
187000	0.9895600000000001	0.0002829080040100962
187500	0.9898799999999999	1.1458588232926559e-05
188000	0.98976	0.004284176975488663
188500	0.98968	0.00021733605535700917
189000	0.9903399999999999	0.0005814178730361164
189500	0.9899799999999999	0.00011489290773170069
190000	0.9889	0.0013945880346000195
190500	0.9896200000000002	0.0008399266516789794
191000	0.99064	0.0005700761685147882
191500	0.98982	0.001719208899885416
192000	0.9897999999999999	5.258360397419892e-05
192500	0.9907999999999999	0.0006862972513772547
193000	0.9897999999999999	0.0007288643391802907
193500	0.9895799999999999	0.001406914903782308
194000	0.9889399999999999	2.634051452332642e-05
194500	0.9906200000000002	0.0001835828006733209
195000	0.98918	0.0005535615491680801
195500	0.99044	0.00018293778703082353
196000	0.98972	0.005540861282497644
196500	0.98954	0.0033811000175774097
197000	0.98992	0.002059563295915723
197500	0.98868	2.0077299268450588e-05
198000	0.99018	0.0009484143229201436
198500	0.98924	0.00040518707828596234
199000	0.9903200000000001	0.0009608828113414347
199500	0.98954	0.0005903120036236942
200000	0.98976	0.0003860894066747278
200500	0.98986	0.0005062164855189621
201000	0.9896200000000002	5.4647174692945555e-05
201500	0.9890200000000001	0.0031524826772511005
202000	0.99044	0.0004678049008361995
202500	0.99078	0.0005991519428789616
203000	0.9901	0.00033225922379642725
203500	0.9905799999999999	0.0006966223008930683
204000	0.9897400000000001	0.0001391803816659376
204500	0.98986	0.00030373092158697546
205000	0.9901	0.00022756357793696225
205500	0.99086	0.0007675024098716676
206000	0.9904	0.00036328102578409016
206500	0.9904200000000001	0.0011824166867882013
207000	0.9892799999999999	0.0026226055342704058
207500	0.9893	0.0005100925918668509
208000	0.9903	9.01352905202657e-05
208500	0.98882	0.0001639925903873518
209000	0.9901	0.0015463900053873658
209500	0.98944	0.0007119365618564188
210000	0.99006	0.0003674647305160761
210500	0.98976	2.7339361622580327e-05
211000	0.9908399999999999	4.905382957076654e-05
211500	0.98992	0.000130320418975316
212000	0.9909600000000001	0.0007334384717978537
212500	0.9902799999999999	1.669247831159737e-05
213000	0.99018	4.056502802995965e-05
213500	0.9891	0.001135948346927762
214000	0.9894799999999999	6.105474312789738e-05
214500	0.98882	0.0005425751442089677
215000	0.9901	5.314274676493369e-05
215500	0.99006	0.0037098852917551994
216000	0.9889600000000001	0.0009833014337345958
216500	0.99014	9.379621042171493e-05
217000	0.9898799999999999	0.00030051154317334294
217500	0.9903	0.0005199399311095476
218000	0.98992	4.449285370355938e-06
218500	0.9899799999999999	0.0002763741067610681
219000	0.9894	3.4497461456339806e-05
219500	0.98976	0.002879790961742401
220000	0.9903799999999999	0.001467680442146957
220500	0.99044	0.001251122448593378
221000	0.98954	4.618028106051497e-05
221500	0.9889399999999999	2.145529469999019e-05
222000	0.9905200000000001	1.4092139281274285e-05
222500	0.99018	1.7041631508618593e-05
223000	0.9902799999999999	4.1215327655663714e-05
223500	0.9906	0.000630781170912087
224000	0.98936	0.0008601190056651831
224500	0.98972	2.6808364054886624e-05
225000	0.9898799999999999	3.5546454455470666e-06
225500	0.9910399999999999	1.3156170098227449e-05
226000	0.99036	0.0014403881505131721
226500	0.9898799999999999	0.00021078583085909486
227000	0.9907999999999999	0.0006816675304435194
227500	0.9905200000000001	0.0010250852210447192
228000	0.9897	0.002030874602496624
228500	0.98982	0.0003627348633017391
229000	0.9894	5.051252810517326e-05
229500	0.98922	0.0005882313125766814
230000	0.9895200000000001	1.8412825738778338e-05
230500	0.98944	0.002498066518455744
231000	0.9892799999999999	0.00014972682402003556
231500	0.98916	0.0011552770156413317
232000	0.9898799999999999	0.004701108671724796
232500	0.9893	0.0009395171073265374
233000	0.98968	0.0004718472482636571
233500	0.99036	0.0005087380995973945
234000	0.9897999999999999	0.00014731806004419923
234500	0.98936	0.0002996200346387923
235000	0.9889799999999999	0.00014507450396195054
235500	0.9890399999999999	8.90882802195847e-06
236000	0.9897	6.856611435068771e-05
236500	0.9903	0.00043516905861906707
237000	0.9897400000000001	0.00026396207977086306
237500	0.9897999999999999	8.552367944503203e-05
238000	0.9895600000000001	0.0007367421640083194
238500	0.9906	0.0006542553892359138
239000	0.9893200000000001	6.143639620859176e-05
239500	0.99036	0.0019609665032476187
240000	0.9906	0.0007346218335442245
240500	0.99	7.560650828963844e-06
241000	0.9896600000000001	0.000549381016753614
241500	0.9897400000000001	0.0038676117546856403
242000	0.99046	0.0006049482617527246
242500	0.9903	0.0007269161869771779
243000	0.9897400000000001	1.2518971743702423e-05
243500	0.98936	0.0006019197171553969
244000	0.9897	0.0001224906591232866
244500	0.9893799999999999	0.0003465231566224247
245000	0.98964	0.0016995813930407166
245500	0.9895	0.0012705965200439095
246000	0.9897999999999999	0.0006657167105004191
246500	0.99026	0.0006185861420817673
247000	0.9903200000000001	0.0005168620846234262
247500	0.99072	0.000649125431664288
248000	0.99018	0.0008339426713064313
248500	0.9895600000000001	1.8257333067595027e-05
249000	0.9895200000000001	8.249465463450179e-05
249500	0.9896	9.50313187786378e-05
250000	0.9902000000000001	1.973480721062515e-05
250500	0.9907999999999999	0.0001486138644395396
251000	0.9906200000000002	0.0003652597952168435
251500	0.9898399999999999	0.00145774707198143
252000	0.99008	0.00015949177031870931
252500	0.9904200000000001	2.8636182832997292e-05
253000	0.9888799999999999	5.677257831848692e-06
253500	0.9906200000000002	0.0016302827280014753
254000	0.98978	0.0008584963507018983
254500	0.9889600000000001	0.00013123844109941274
255000	0.9902000000000001	0.0006954573327675462
255500	0.9897	3.0281557883427013e-06
256000	0.9899600000000001	0.00021803411073051393
256500	0.9889600000000001	3.4799217246472836e-05
257000	0.99006	0.0012773163616657257
257500	0.9894	0.0003570500703062862
258000	0.98906	7.060864300001413e-05
258500	0.9898799999999999	0.0005260459147393703
259000	0.9903	0.0007022370118647814
259500	0.9900200000000001	0.00016599500668235123
260000	0.9903200000000001	2.5338391424156725e-05
260500	0.9892000000000001	8.32549631013535e-06
261000	0.99	0.0005054378998465836
261500	0.9895	1.8258590444020228e-06
262000	0.98944	0.0017641051672399044
262500	0.98924	6.8155718508933205e-06
263000	0.98886	0.0010330700315535069
263500	0.98878	0.0004970002337358892
264000	0.9896	0.0003384227748028934
264500	0.9895799999999999	5.061192950961413e-06
265000	0.98954	0.0007674376829527318
265500	0.9885600000000001	0.0007451366982422769
266000	0.98972	0.0009887899504974484
266500	0.9905799999999999	0.0004944060929119587
267000	0.99006	0.00030287980916909873
267500	0.99078	0.0007229454349726439
268000	0.9898799999999999	6.837733235443011e-05
268500	0.98914	0.0005050153122283518
269000	0.99008	0.0004941228544339538
269500	0.99018	0.0020285951904952526
270000	0.9896600000000001	0.00011240020103286952
270500	0.98914	2.7118778234580532e-05
271000	0.9900200000000001	8.234940651163924e-06
271500	0.9894799999999999	4.029079264000757e-06
272000	0.98944	0.0001896541507449001
272500	0.9896600000000001	0.0003446245682425797
273000	0.9887400000000001	7.339970034081489e-05
273500	0.99024	0.0006199596682563424
274000	0.9899399999999999	6.087026122258976e-06
274500	0.9899	0.0004571462341118604
275000	0.99	0.0007053330773487687
275500	0.9895	0.0014136319514364004
276000	0.98968	0.00016027803940232843
276500	0.9894200000000001	0.0005602543242275715
277000	0.98908	6.196897447807714e-05
277500	0.9899399999999999	0.00018073809042107314
278000	0.9897	0.004158790223300457
278500	0.98906	0.0005641064490191638
279000	0.9885799999999999	0.0004241899587213993
279500	0.99044	0.0003465771733317524
280000	0.9894200000000001	0.0001219004116137512
280500	0.9895600000000001	0.0006218594498932362
281000	0.9904	0.0001743620086926967
281500	0.9896200000000002	0.0007728597847744823
282000	0.98916	0.00040427903877571225
282500	0.9902799999999999	4.0611528675071895e-05
283000	0.9904200000000001	0.0004757563292514533
283500	0.99076	5.4118369007483125e-05
284000	0.98976	3.758747334359214e-05
284500	0.99008	7.966740668052807e-05
285000	0.9897	0.0003976107691414654
285500	0.9890200000000001	0.0012206280371174216
286000	0.9898799999999999	0.0003923524636775255
286500	0.98978	0.001155420788563788
287000	0.9900200000000001	0.0012573538115248084
287500	0.9900399999999999	0.00030953320674598217
288000	0.9893399999999999	0.00011867998546222225
288500	0.98954	4.034322046209127e-05
289000	0.9893399999999999	0.0001485301909269765
289500	0.9895	0.0008752070716582239
290000	0.98954	7.634273788426071e-05
290500	0.9909600000000001	4.929347414872609e-05
291000	0.99024	0.0018046513432636857
291500	0.9893200000000001	7.620024553034455e-05
292000	0.98972	0.0005235093994997442
292500	0.9898399999999999	0.0008782515651546419
293000	0.9896	0.0013451013946905732
293500	0.98972	4.690020432462916e-05
294000	0.98964	0.0004136104544159025
294500	0.989	3.2857959013199434e-05
295000	0.9897	0.0003385512391105294
295500	0.9899600000000001	0.0005690522957593203
296000	0.98918	2.0020868760184385e-05
296500	0.99006	4.846849151363131e-06
297000	0.9900399999999999	5.717341082345229e-06
297500	0.99036	5.907080321776448e-06
298000	0.99	0.0013242658460512757
298500	0.98916	0.0007130798767320812
299000	0.98992	0.0002731108688749373
299500	0.98968	0.0008758397889323533
300000	0.9904200000000001	3.0913401133148e-05
300500	0.9899399999999999	0.005108259618282318
301000	0.98964	0.0006477157003246248
301500	0.98968	8.907161100069061e-05
302000	0.98872	0.0006821181159466505
302500	0.9906200000000002	0.0002837676147464663
303000	0.9898399999999999	0.0011981481220573187
303500	0.98986	0.0005481140688061714
304000	0.98944	0.0007865490624681115
304500	0.9895	5.784128370578401e-05
305000	0.98976	1.5602829080307856e-05
305500	0.98976	8.597024134360254e-05
306000	0.9895200000000001	4.8434412747155875e-06
306500	0.98978	0.0010971826268360019
307000	0.9895799999999999	3.634541280916892e-05
307500	0.9899799999999999	9.32583770918427e-06
308000	0.98936	0.00026689900550991297
308500	0.9905600000000001	8.852523023961112e-05
309000	0.9902000000000001	0.00039469992043450475
309500	0.9900200000000001	1.7343907529721037e-05
310000	0.9904200000000001	0.0005340793286450207
310500	0.99064	4.3647163693094626e-05
311000	0.9896	0.000562321103643626
311500	0.9897999999999999	0.0045105223543941975
312000	0.99064	0.0008327984251081944
312500	0.99086	0.0024791883770376444
313000	0.9897400000000001	1.7148518963949755e-05
313500	0.98992	0.0007521320367231965
314000	0.9905	0.001248361892066896
314500	0.9905799999999999	0.0005229071248322725
315000	0.98936	0.0007683511939831078
315500	0.9903200000000001	0.0027776670176535845
316000	0.98946	9.929551742970943e-05
316500	0.9905600000000001	0.0006645992980338633
317000	0.9907	7.701275535509922e-06
317500	0.9894200000000001	2.884112063838984e-06
318000	0.99016	0.00011693607666529715
318500	0.99014	0.0005152822704985738
319000	0.98982	0.005132845602929592
319500	0.98992	7.877165626268834e-05
320000	0.99	0.00022625632118433714
320500	0.9894799999999999	0.00019096926553174853
321000	0.9901200000000001	0.00034380002762191
321500	0.9896200000000002	0.0005491633783094585
322000	0.98964	1.0663377906894311e-05
322500	0.9899399999999999	0.00017609595670364797
323000	0.9891200000000001	2.600473271741066e-05
323500	0.99026	0.0023671991657465696
324000	0.9893799999999999	0.00013080105418339372
324500	0.98878	0.0010132718598470092
325000	0.9901200000000001	2.7583360861171968e-05
325500	0.98926	0.0005089698825031519
326000	0.9896200000000002	0.0003525909851305187
326500	0.99068	0.0010881684720516205
327000	0.9903	9.95945174508961e-06
327500	0.99016	6.700653102598153e-06
328000	0.9897999999999999	0.00026809703558683395
328500	0.9904	0.0005394999170675874
329000	0.98982	0.0005499256658367813
329500	0.9902000000000001	0.0024355046916753054
330000	0.99046	8.202264325518627e-06
330500	0.98982	8.167610212694854e-05
331000	0.98992	1.2042277376167476e-05
331500	0.98946	0.0011269900714978576
332000	0.9899	4.6694560296600685e-05
332500	0.98964	0.0005413456819951534
333000	0.98944	0.0003530174435582012
333500	0.9893200000000001	0.0008348174160346389
334000	0.99008	8.165749022737145e-05
334500	0.9889	3.0017083190614358e-05
335000	0.9897	0.0009151290869340301
335500	0.98922	0.00044484081445261836
336000	0.98916	0.0014247004874050617
336500	0.9908799999999999	6.993029819568619e-05
337000	0.98978	2.3060632884153165e-05
337500	0.9887400000000001	5.0786969950422645e-05
338000	0.9906600000000001	0.0005056899390183389
338500	0.9903799999999999	0.0005041681579314172
339000	0.9897400000000001	0.005904430989176035
339500	0.99018	0.00024035657406784594
340000	0.9892000000000001	9.174089063890278e-05
340500	0.98946	0.0005043151322752237
341000	0.9895	0.0005087602185085416
341500	0.99006	0.0010233632056042552
342000	0.9895200000000001	9.916067210724577e-05
342500	0.9903799999999999	0.002443485427647829
343000	0.99014	0.00043895255657844245
343500	0.98986	1.566114769957494e-05
344000	0.9897999999999999	0.0006680334336124361
344500	0.9886600000000001	0.0004876408202107996
345000	0.99008	0.0011438518995419145
345500	0.9903	0.0003734194615390152
346000	0.9899799999999999	0.000969804881606251
346500	0.99044	4.439753683982417e-05
347000	0.9907	2.8770095013896935e-05
347500	0.99086	0.001891931751742959
348000	0.9895200000000001	3.414813909330405e-05
348500	0.9909	0.0009753316990099847
349000	0.98978	2.074773692584131e-05
349500	0.99014	0.00022586697014048696
350000	0.9894799999999999	0.0012219131458550692
350500	0.9904799999999999	0.0023439095821231604
351000	0.98986	4.638807240553433e-06
351500	0.9893	5.067966412752867e-06
352000	0.99046	0.00014196743723005056
352500	0.9903	0.0002630008093547076
353000	0.9895	0.0002084748848574236
353500	0.9896600000000001	5.586221050180029e-06
354000	0.9905200000000001	0.000503591843880713
354500	0.9898799999999999	8.901569526642561e-05
355000	0.9899600000000001	0.0002493573701940477
355500	0.99014	0.0007878562319092453
356000	0.9897400000000001	7.787029608152807e-05
356500	0.99036	0.0005049325409345329
357000	0.9899799999999999	1.6362131646019407e-05
357500	0.99014	0.0010318078566342592
358000	0.9892000000000001	0.0001955334300873801
358500	0.98926	0.000384576094802469
359000	0.9904799999999999	1.7290920368395746e-05
359500	0.98972	0.0010698388796299696
360000	0.99022	9.646601392887533e-05
360500	0.98982	3.204590393579565e-05
361000	0.9905200000000001	0.00020180552382953465
361500	0.9894	4.688580156653188e-05
362000	0.98978	0.0008057669620029628
362500	0.99014	0.00019263186550233513
363000	0.98946	0.0005206752684898674
363500	0.98946	7.653627108084038e-05
364000	0.9903	0.0004758224240504205
364500	0.98922	1.9657896700664423e-05
365000	0.9893	0.0010851884726434946
365500	0.9905200000000001	0.0001028877159114927
366000	0.98886	3.324232011436834e-06
366500	0.99046	1.7240032320842147e-05
367000	0.98876	0.0011802149238064885
367500	0.9902799999999999	7.392371117020957e-06
368000	0.9899	2.5674276002973784e-06
368500	0.9895	0.0009418049012310803
369000	0.98954	0.0005591507651843131
369500	0.99054	0.0005207185749895871
370000	0.9896600000000001	6.351344200083986e-05
370500	0.9889399999999999	0.003685582196339965
371000	0.98982	1.5347251974162646e-05
371500	0.98916	0.0006046103080734611
372000	0.9883799999999999	3.4609369322424755e-05
372500	0.9897400000000001	0.0008507943712174892
373000	0.9890399999999999	0.0009993745479732752
373500	0.9891	6.9654747676395345e-06
374000	0.9895200000000001	7.888715117587708e-06
374500	0.9908399999999999	0.0008443490951322019
375000	0.98972	0.00010527140693739057
375500	0.98844	0.0017503338167443871
376000	0.99026	0.0006163938669487834
376500	0.9898399999999999	2.5263916541007347e-05
377000	0.99022	0.00040875349077396095
377500	0.9892799999999999	1.2943426554556936e-05
378000	0.98892	5.1885737775592133e-05
378500	0.98916	0.0005094328080303967
379000	0.9897400000000001	0.0009729362791404128
379500	0.99072	0.001566577237099409
380000	0.99006	0.00012420135317370296
380500	0.9895	0.0009472577949054539
381000	0.9900200000000001	0.0018570040119811893
381500	0.99026	0.000579484854824841
382000	0.9897400000000001	0.0012623100774362683
382500	0.98906	3.509075213514734e-06
383000	0.99068	7.408897090499522e-06
383500	0.9898399999999999	0.0011151594808325171
384000	0.9906200000000002	3.7692938349209726e-05
384500	0.99016	0.002266493858769536
385000	0.98906	0.0008731440757401288
385500	0.9892799999999999	0.0005931573105044663
386000	0.9902000000000001	0.00015300112136173993
386500	0.99	0.000729660561773926
387000	0.98864	1.3156654858903494e-05
387500	0.9902000000000001	4.563327456708066e-05
388000	0.9905200000000001	0.0003175970632582903
388500	0.9908399999999999	0.0006810957565903664
389000	0.98914	5.335770038072951e-05
389500	0.99082	0.0026498066727072
390000	0.9899	0.0008541006245650351
390500	0.9904799999999999	0.001011296408250928
391000	0.9904799999999999	0.00011174369865329936
391500	0.9893200000000001	4.7493922465946525e-06
392000	0.9893399999999999	0.0005443585687316954
392500	0.99	0.0007554881158284843
393000	0.9904200000000001	1.327488189417636e-05
393500	0.9884200000000001	0.0007597279036417603
394000	0.9895799999999999	9.137553206528537e-06
394500	0.98986	0.0009149736142717302
395000	0.9889799999999999	0.0005157174891792238
395500	0.9900399999999999	0.00023465334379579872
396000	0.99022	0.005745794624090195
396500	0.9891	0.0007085698307491839
397000	0.98982	0.002316405763849616
397500	0.9889799999999999	0.001034730114042759
398000	0.9898799999999999	0.0033687681425362825
398500	0.9901200000000001	0.0010442736092954874
399000	0.9885	0.0008064598077908158
399500	0.98922	3.529149034875445e-05
400000	0.9898799999999999	0.0010413212003186345
episode	val_accuracy
0	248.37156
episode	val_accuracy
0	0.9913399999999999
1	0.99126
2	0.99014
3	0.9905
4	0.98882
5	0.99044
6	0.9906
7	0.9911
8	0.99144
9	0.9906200000000002
aver_accuracy
0.990626
