# Supplementary material for: Research on image classification method based on improved multi-scale relational network
Source: PeerJ Comput Sci. 2021 Jul 21;7:e613. doi: 10.7717/peerj-cs.613 (PMC8323718; doi:10.7717/peerj-cs.613)
Supplement: Supplemental Information 1 — The multi-scale meta-relational network with the model-independent meta-learning algorithm. [file peerj-cs-07-613-s001.zip › RelationNetwork/omniglot/25way_1shot34/logs/experiment_log.csv]

episode	test accuracy
episode	val_accuracy	loss
500	0.8832000000000001	0.013893021270632744
1000	0.9145599999999999	0.010373549535870552
1500	0.9311200000000001	0.009118103422224522
2000	0.93224	0.006544644478708506
2500	0.9416	0.005527704954147339
3000	0.94216	0.008620267733931541
3500	0.94432	0.006765143014490604
4000	0.94864	0.00394462188705802
4500	0.94264	0.004103248473256826
5000	0.95456	0.0038545052520930767
5500	0.9514400000000001	0.003612895729020238
6000	0.95208	0.004645636770874262
6500	0.95136	0.0032764156349003315
7000	0.95688	0.0038708357606083155
7500	0.9564	0.004573431797325611
8000	0.9534400000000001	0.003420687047764659
8500	0.95448	0.004969196394085884
9000	0.95592	0.0058913398534059525
9500	0.95648	0.00428116787225008
10000	0.95184	0.006410317961126566
10500	0.96192	0.005793432705104351
11000	0.95736	0.0027877113316208124
11500	0.95784	0.004157405346632004
12000	0.9583200000000001	0.0035591977648437023
12500	0.96072	0.005079986993223429
13000	0.95984	0.003172335447743535
13500	0.95936	0.006107923109084368
14000	0.96288	0.00450747087597847
14500	0.9572	0.00419809203594923
15000	0.95976	0.0051640658639371395
15500	0.9643999999999999	0.0026679106522351503
16000	0.9635199999999999	0.0047148107551038265
16500	0.96048	0.004223986528813839
17000	0.9623200000000001	0.0029583631549030542
17500	0.9616	0.002889517927542329
18000	0.96112	0.0021769816521555185
18500	0.96488	0.006988454144448042
19000	0.96296	0.005457431543618441
19500	0.96224	0.003451037220656872
20000	0.9643999999999999	0.00346702360548079
20500	0.9632000000000001	0.003265363397076726
21000	0.95968	0.0027101871091872454
21500	0.9635199999999999	0.003306131111457944
22000	0.9634400000000001	0.002412607194855809
22500	0.96296	0.00224592094309628
23000	0.96528	0.00274300342425704
23500	0.96112	0.0064222500659525394
24000	0.96096	0.002425151178613305
24500	0.96192	0.003705752780660987
25000	0.96376	0.0017644620966166258
25500	0.96008	0.0034989817067980766
26000	0.96456	0.0016678886022418737
26500	0.96224	0.008917903527617455
27000	0.9628	0.005734378006309271
27500	0.96472	0.003798009594902396
28000	0.9655199999999999	0.0023606177419424057
28500	0.96416	0.0022534443996846676
29000	0.9654400000000001	0.002361112739890814
29500	0.9643999999999999	0.0027364238630980253
30000	0.96384	0.0030034054070711136
30500	0.96288	0.004309382755309343
31000	0.9634400000000001	0.0018710943404585123
31500	0.96656	0.0029506729915738106
32000	0.9636	0.0027567280922085047
32500	0.96624	0.0023005015682429075
33000	0.9632000000000001	0.003701772540807724
33500	0.96376	0.0026403304655104876
34000	0.95984	0.0030234460718929768
34500	0.96128	0.0012618890032172203
35000	0.9654400000000001	0.0031053253915160894
35500	0.96656	0.0021410153713077307
36000	0.96384	0.0034888507798314095
36500	0.9672000000000001	0.0029389862902462482
37000	0.9634400000000001	0.003490397473797202
37500	0.96384	0.0023025432601571083
38000	0.96592	0.002960901940241456
38500	0.96312	0.003159817773848772
39000	0.96456	0.0017803383525460958
39500	0.96424	0.0033444708678871393
40000	0.96424	0.0030221000779420137
40500	0.96368	0.002488641766831279
41000	0.9623999999999999	0.0032504426781088114
41500	0.9654400000000001	0.004481946118175983
42000	0.9623999999999999	0.003796556731685996
42500	0.96568	0.001764366403222084
43000	0.96568	0.001947009121067822
43500	0.96504	0.0016083568334579468
44000	0.96408	0.0023987372405827045
44500	0.96416	0.00378115545026958
45000	0.96536	0.0013201705878600478
45500	0.9656	0.004387521184980869
46000	0.96384	0.001128064002841711
46500	0.96328	0.001722209621220827
47000	0.96424	0.004018941894173622
47500	0.9652000000000001	0.0036997224669903517
48000	0.9634400000000001	0.006990264635533094
48500	0.962	0.0010625142604112625
49000	0.96128	0.0021115150302648544
49500	0.9623999999999999	0.001038418267853558
50000	0.964	0.001702053938060999
50500	0.96472	0.002487998455762863
51000	0.962	0.0032945999410003424
51500	0.96072	0.005105230491608381
52000	0.96512	0.002662237733602524
52500	0.96304	0.0013419025344774127
53000	0.96288	0.002783537609502673
53500	0.96384	0.002545439638197422
54000	0.96712	0.005609914194792509
54500	0.96656	0.0006303873378783464
55000	0.9632000000000001	0.0028857409488409758
55500	0.96488	0.0009465302573516965
56000	0.96824	0.005919876974076033
56500	0.95968	0.0026628875639289618
57000	0.96672	0.0017448526341468096
57500	0.9663999999999999	0.0041200281120836735
58000	0.96536	0.0024867032188922167
58500	0.96312	0.0025105848908424377
59000	0.96416	0.004614853300154209
59500	0.9632000000000001	0.0023162239231169224
60000	0.96304	0.001348318299278617
60500	0.96448	0.0017797090113162994
61000	0.962	0.00393569516018033
61500	0.96512	0.004463295917958021
62000	0.9655199999999999	0.0025995252653956413
62500	0.9666399999999999	0.0031341363210231066
63000	0.96384	0.0013416120782494545
63500	0.9614400000000001	0.002500167116522789
64000	0.9648	0.001670138561166823
64500	0.9616	0.0028496510349214077
65000	0.96304	0.001961383270099759
65500	0.9626399999999999	0.0022437202278524637
66000	0.96312	0.0036038137041032314
66500	0.96208	0.0018031428335234523
67000	0.96608	0.004129880107939243
67500	0.96592	0.003728193696588278
68000	0.96384	0.0021103753242641687
68500	0.96296	0.003582999110221863
69000	0.9615199999999999	0.0017968579195439816
69500	0.9652000000000001	0.0026036074850708246
70000	0.96384	0.0006799427210353315
70500	0.9643999999999999	0.0008226410136558115
71000	0.96576	0.0011736057931557298
71500	0.96792	0.0023123708087950945
72000	0.96584	0.0023377337493002415
72500	0.9636	0.0009543460328131914
73000	0.96784	0.0020540279801934958
73500	0.96168	0.0019345632754266262
74000	0.96248	0.0038400059565901756
74500	0.9634400000000001	0.003084605559706688
75000	0.9628	0.002102805767208338
75500	0.96384	0.001648497418500483
76000	0.96304	0.0023323758505284786
76500	0.9646399999999999	0.0032356425654143095
77000	0.9676	0.0015270485309883952
77500	0.9634400000000001	0.0016939917113631964
78000	0.96208	0.0008975678938440979
78500	0.96184	0.0012569524114951491
79000	0.9655199999999999	0.0010145719861611724
79500	0.9643999999999999	0.007794616278260946
80000	0.96192	0.0020846128463745117
80500	0.9654400000000001	0.0032233966048806906
81000	0.96272	0.00325701292604208
81500	0.9628	0.0035807357635349035
82000	0.9643200000000001	0.0014194841496646404
82500	0.96192	0.0015794429928064346
83000	0.96856	0.002941204234957695
83500	0.96216	0.0014452533796429634
84000	0.96584	0.0035160949919372797
84500	0.9643200000000001	0.0030005518347024918
85000	0.96376	0.003172868862748146
85500	0.9643999999999999	0.001523027429357171
86000	0.9672799999999999	0.003033025423064828
86500	0.96512	0.003770985174924135
87000	0.96224	0.0026567880995571613
87500	0.96424	0.000890553230419755
88000	0.96768	0.0016109461430460215
88500	0.96304	0.0054957931861281395
89000	0.9636	0.001571684842929244
89500	0.96656	0.002140028402209282
90000	0.96304	0.002318542217835784
90500	0.96392	0.0012123871129006147
91000	0.96312	0.0007482574437744915
91500	0.9656	0.004976209253072739
92000	0.96648	0.005300154443830252
92500	0.96512	0.0019449427491053939
93000	0.96072	0.004153731279075146
93500	0.9652000000000001	0.0019210469909012318
94000	0.9606399999999999	0.0006908692885190248
94500	0.96168	0.0010698098922148347
95000	0.9616	0.002368275076150894
95500	0.96248	0.0008794104214757681
96000	0.96304	0.004994579590857029
96500	0.96272	0.0011356242466717958
97000	0.96288	0.00108608219306916
97500	0.96288	0.0029127956368029118
98000	0.9603200000000001	0.0005371279548853636
98500	0.96488	0.004317692015320063
99000	0.9654400000000001	0.001902484567835927
99500	0.96128	0.002924556378275156
100000	0.9594400000000001	0.0026278807781636715
100500	0.96576	0.0037181293591856956
101000	0.96368	0.001513361232355237
101500	0.96272	0.002220053691416979
102000	0.96656	0.001603769836947322
102500	0.96416	0.0005769113195128739
103000	0.96256	0.0011453974293544888
103500	0.96336	0.0011453680926933885
104000	0.9634400000000001	0.0019314480014145374
104500	0.96272	0.0005852092290297151
105000	0.9643999999999999	0.001918997149914503
105500	0.9636	0.0005236674915067852
106000	0.966	0.0009815257508307695
106500	0.96488	0.0027550228405743837
107000	0.96216	0.0033636430744081736
107500	0.96136	0.0009807618334889412
108000	0.96192	0.0014034502673894167
108500	0.95968	0.0021209847182035446
109000	0.96368	0.004262123256921768
109500	0.96504	0.0004688053741119802
110000	0.96608	0.003973645623773336
110500	0.9656	0.0013719962444156408
111000	0.96576	0.006261472124606371
111500	0.9654400000000001	0.0028457101434469223
112000	0.96072	0.0014184104511514306
112500	0.9634400000000001	0.0021079464349895716
113000	0.9623200000000001	0.0017469447338953614
113500	0.9623999999999999	0.0008261344628408551
114000	0.9654400000000001	0.0026643264573067427
114500	0.96112	0.0006118240999057889
115000	0.96288	0.003920456860214472
115500	0.9656	0.003004814963787794
116000	0.9666399999999999	0.0007733700331300497
116500	0.96536	0.0028601111844182014
117000	0.96072	0.0014492550399154425
117500	0.96488	0.002016389276832342
118000	0.96192	0.0008085154695436358
118500	0.9663200000000001	0.0008678145823068917
119000	0.9632000000000001	0.0008608227944932878
119500	0.96336	0.0008446171996183693
120000	0.96384	0.0037115176673978567
120500	0.9648	0.0012855029199272394
121000	0.96224	0.0012272875756025314
121500	0.96184	0.0020341933704912663
122000	0.9606399999999999	0.0012441729195415974
122500	0.96176	0.00249748257920146
123000	0.96104	0.00278273643925786
123500	0.9623200000000001	0.0010859896428883076
124000	0.964	0.0011135307140648365
124500	0.962	0.0009725801064632833
125000	0.96408	0.0010328921489417553
125500	0.96048	0.0009505068301223218
126000	0.96384	0.0007815081044100225
126500	0.9634400000000001	0.0024009495973587036
127000	0.96192	0.001076325075700879
127500	0.96336	0.0012695366749539971
128000	0.9623999999999999	0.0009697774657979608
128500	0.96192	0.0006562770577147603
129000	0.9623200000000001	0.0009470393997617066
129500	0.96208	0.003271769965067506
130000	0.9636	0.0019419504096731544
130500	0.96528	0.001033307402394712
131000	0.96192	0.0032424551900476217
131500	0.9648	0.001991220051422715
132000	0.9614400000000001	0.00376148521900177
132500	0.96376	0.0012964106863364577
133000	0.96256	0.004247304983437061
133500	0.9608	0.0008140222053043544
134000	0.96456	0.0003972972626797855
134500	0.9643200000000001	0.00218978407792747
135000	0.9604	0.000998020521365106
135500	0.9604	0.003076432039961219
136000	0.9656	0.003723696107044816
136500	0.96048	0.0036533663515001535
137000	0.96272	0.0034359667915850878
137500	0.96448	0.0010089757852256298
138000	0.96408	0.0009579441393725574
138500	0.96424	0.001978505402803421
139000	0.9623999999999999	0.0012788170715793967
139500	0.96112	0.0003207870468031615
140000	0.96456	0.0007849061512388289
140500	0.96384	0.0015391092747449875
141000	0.96184	0.0007025836384855211
141500	0.9663999999999999	0.00601188512519002
142000	0.96112	0.0010903519578278065
142500	0.96592	0.0006431338842958212
143000	0.96176	0.001532853813841939
143500	0.964	0.001340407645329833
144000	0.96336	0.0008578720153309405
144500	0.96136	0.0019163873512297869
145000	0.95968	0.0018923369934782386
145500	0.96408	0.0038730313535779715
146000	0.96248	0.0009727228316478431
146500	0.96416	0.0009158428874798119
147000	0.96408	0.0011636103736236691
147500	0.9614400000000001	0.0006234958418644965
148000	0.966	0.0019764783792197704
148500	0.96168	0.001270743552595377
149000	0.9648	0.0011152231600135565
149500	0.96392	0.0005021173856221139
150000	0.9612	0.002312671160325408
150500	0.96296	0.0005842169630341232
151000	0.96336	0.0012023866875097156
151500	0.9652000000000001	0.0007914308807812631
152000	0.9586399999999999	0.0020214966498315334
152500	0.96256	0.0012446921318769455
153000	0.96104	0.0015935383271425962
153500	0.9634400000000001	0.0016079554334282875
154000	0.96056	0.0032709119841456413
154500	0.9648	0.0003089495294261724
155000	0.96392	0.0017026958521455526
155500	0.9634400000000001	0.0019152153981849551
156000	0.95968	0.002688771579414606
156500	0.96136	0.0011960910633206367
157000	0.96384	0.0008077298407442868
157500	0.96424	0.0018097733845934272
158000	0.962	0.002609532792121172
158500	0.96088	0.0005385114927776158
159000	0.96496	0.0014064307324588299
159500	0.96608	0.0023775689769536257
160000	0.9632000000000001	0.0010053492151200771
160500	0.96056	0.0033856129739433527
161000	0.96184	0.0005225769127719104
161500	0.9628	0.00309736467897892
162000	0.96136	0.002749589504674077
162500	0.95888	0.0009145509684458375
163000	0.9612	0.0025112973526120186
163500	0.96504	0.0009680546936579049
164000	0.96176	0.0009059170261025429
164500	0.96248	0.0020103235729038715
165000	0.95736	0.0023865916300565004
165500	0.96392	0.0022718245163559914
166000	0.96456	0.0006153425201773643
166500	0.9628	0.0027449375484138727
167000	0.9628	0.004774769768118858
167500	0.9616	0.0008986556204035878
168000	0.95992	0.0009953919798135757
168500	0.96296	0.0020984613802284002
169000	0.9632000000000001	0.0017863011453300714
169500	0.96328	0.009314287453889847
170000	0.9614400000000001	0.0012371961493045092
170500	0.9634400000000001	0.0007600581739097834
171000	0.962	0.0015122825279831886
171500	0.9608	0.0005933116190135479
172000	0.9636	0.0011046311119571328
172500	0.96216	0.004782743286341429
173000	0.96008	0.0010253163054585457
173500	0.96112	0.0008395790355280042
174000	0.96672	0.0012515542330220342
174500	0.9634400000000001	0.0005883164703845978
175000	0.9614400000000001	0.0007301060832105577
175500	0.9626399999999999	0.0028757851105183363
176000	0.96376	0.002928955713286996
176500	0.96408	0.004672728944569826
177000	0.9612	0.0022077860776335
177500	0.9635199999999999	0.0021811313927173615
178000	0.9634400000000001	0.0019040106562897563
178500	0.96048	0.0008006697171367705
179000	0.9656	0.0009194464655593038
179500	0.96008	0.0013273922959342599
180000	0.96376	0.0014715450815856457
180500	0.96312	0.004597126040607691
181000	0.9592	0.0009716660133562982
181500	0.96248	0.0009415682288818061
182000	0.96016	0.0036249144468456507
182500	0.96416	0.0005399897345341742
183000	0.9634400000000001	0.0011083480203524232
183500	0.9623999999999999	0.0006967256776988506
184000	0.9634400000000001	0.0003346203884575516
184500	0.9586399999999999	0.0012668549316003919
185000	0.9614400000000001	0.001129120821133256
185500	0.95792	0.002800452522933483
186000	0.9643200000000001	0.0007568447035737336
186500	0.96304	0.0010716734686866403
187000	0.9616	0.0032532347831875086
187500	0.9626399999999999	0.0009068740764632821
188000	0.96176	0.001680014538578689
188500	0.96184	0.001689824042841792
189000	0.96016	0.0011222453322261572
189500	0.96256	0.002334892749786377
190000	0.96208	0.0024364800192415714
190500	0.96336	0.0006719725206494331
191000	0.95912	0.0012791702756658196
191500	0.9612	0.0012300102971494198
192000	0.96288	0.001510151312686503
192500	0.9603200000000001	0.0004991803434677422
193000	0.96272	0.0008760392665863037
193500	0.9604	0.0016086591640487313
194000	0.9588	0.006024974398314953
194500	0.9616	0.004314759746193886
195000	0.9646399999999999	0.00045633772970177233
195500	0.96224	0.0015976669965311885
196000	0.95992	0.0023408704437315464
196500	0.96072	0.001579734729602933
197000	0.9636	0.0009688477148301899
197500	0.96192	0.0019817447755485773
198000	0.9615199999999999	0.005402871407568455
198500	0.9623200000000001	0.0006195910973474383
199000	0.96304	0.000593397649936378
199500	0.96472	0.0013964889803901315
200000	0.96368	0.0005018573720008135
200500	0.95976	0.0003336540830787271
201000	0.962	0.0009218843188136816
201500	0.96096	0.0012545790523290634
202000	0.96016	0.0008421338279731572
202500	0.9603200000000001	0.0010319078573957086
203000	0.9596	0.0007790623931214213
203500	0.96216	0.0018656791653484106
204000	0.96272	0.0009496402344666421
204500	0.95712	0.0008363605011254549
205000	0.96256	0.0015229753917083144
205500	0.9643200000000001	0.001119566848501563
206000	0.96128	0.0015157428570091724
206500	0.96288	0.0006595787708647549
207000	0.9628	0.0008523555006831884
207500	0.96376	0.0024496251717209816
208000	0.96216	0.004961766768246889
208500	0.96176	0.0033660957124084234
209000	0.9626399999999999	0.0006450171349570155
209500	0.96384	0.0008735640440136194
210000	0.96208	0.0020745026413351297
210500	0.9628	0.0021946313790977
211000	0.96256	0.002569113625213504
211500	0.96256	0.00039628701051697135
212000	0.96024	0.002034133533015847
212500	0.96456	0.0017095807706937194
213000	0.96648	0.0019157708156853914
213500	0.96296	0.0026320097967982292
214000	0.9623999999999999	0.0010876719607040286
214500	0.96336	0.0016826228238642216
215000	0.96272	0.0002754829474724829
215500	0.9572	0.0010727733606472611
216000	0.96512	0.0024064122699201107
216500	0.9634400000000001	0.0011695255525410175
217000	0.96184	0.002450209343805909
217500	0.9623200000000001	0.0014561560237780213
218000	0.96272	0.003153417957946658
218500	0.9623200000000001	0.0006422515725716949
219000	0.96168	0.0034204134717583656
219500	0.9626399999999999	0.0005123159498907626
220000	0.9616	0.0011175594991073012
220500	0.96056	0.0006630654679611325
221000	0.96248	0.00094112433725968
221500	0.96072	0.0005420368397608399
222000	0.96192	0.0005734882433898747
222500	0.96472	0.0010881336638703942
223000	0.96016	0.0008533085929229856
223500	0.96192	0.0030572579707950354
224000	0.9603200000000001	0.000545978604350239
224500	0.9643200000000001	0.0007526339031755924
225000	0.96424	0.0011575757525861263
225500	0.9584	0.00040938970050774515
226000	0.96288	0.00044231177889741957
226500	0.95976	0.00037763104774057865
227000	0.96184	0.0011565565364435315
227500	0.96312	0.0009799884865060449
228000	0.96248	0.00161526829469949
228500	0.9643999999999999	0.002105776919052005
229000	0.9636	0.003071986138820648
229500	0.95784	0.003965921234339476
230000	0.96136	0.0019513732986524701
230500	0.9628	0.0007527270936407149
231000	0.95936	0.0009861522121354938
231500	0.962	0.002636686200276017
232000	0.96088	0.002570988843217492
232500	0.9615199999999999	0.0007805237546563148
233000	0.96208	0.0016929253470152617
233500	0.9608	0.0024414598010480404
234000	0.9586399999999999	0.0010686117457225919
234500	0.95968	0.0004434840811882168
235000	0.96216	0.0007965703262016177
235500	0.9634400000000001	0.0009630420827306807
236000	0.9623999999999999	0.00040923827327787876
236500	0.95784	0.002684476785361767
237000	0.9615199999999999	0.0014748347457498312
237500	0.96072	0.0017603345913812518
238000	0.962	0.0002813611936289817
238500	0.95992	0.0007564229890704155
239000	0.95984	0.0033235119190067053
239500	0.96256	0.0007580701494589448
240000	0.96192	0.0012798907700926065
240500	0.9614400000000001	0.00024191346892621368
241000	0.95928	0.0007762968889437616
241500	0.96248	0.002952247392386198
242000	0.96184	0.0007647626334801316
242500	0.96112	0.003916439600288868
243000	0.95968	0.000359889876563102
243500	0.96408	0.002510281279683113
244000	0.96376	0.005433047655969858
244500	0.962	0.0006004566675983369
245000	0.96224	0.0037059925962239504
245500	0.9616	0.0001818396704038605
246000	0.96192	0.0012252768501639366
246500	0.96184	0.0010245747398585081
247000	0.96	0.0008162621525116265
247500	0.96072	0.001133682206273079
248000	0.96408	0.0007180097163654864
248500	0.96248	0.0004964887630194426
249000	0.9634400000000001	0.0012128902599215508
249500	0.9626399999999999	0.000856039288919419
250000	0.96312	0.000901118153706193
250500	0.95968	0.0009858824778348207
251000	0.95848	0.0010332406964153051
251500	0.96024	0.00530652143061161
252000	0.95784	0.0008052880293689668
252500	0.95912	0.002428782172501087
253000	0.962	0.001562965102493763
253500	0.96024	0.001300778822042048
254000	0.96128	0.002761272480711341
254500	0.9623200000000001	0.0023085942957550287
255000	0.96048	0.0009205061942338943
255500	0.9626399999999999	0.0011518436949700117
256000	0.96248	0.0011322404025122523
256500	0.9616	0.0003023462777491659
257000	0.96184	0.0012080678716301918
257500	0.9623999999999999	0.002968803746625781
258000	0.95888	0.0018667428521439433
258500	0.9626399999999999	0.0009098965092562139
259000	0.96048	0.001070611528120935
259500	0.95848	0.0005662072217091918
260000	0.95976	0.000773968524299562
260500	0.96248	0.0014507733285427094
261000	0.96136	0.0007382797193713486
261500	0.9626399999999999	0.003671779064461589
262000	0.9595199999999999	0.00026387054822407663
262500	0.96256	0.0018437716644257307
263000	0.9655199999999999	0.00090853899018839
263500	0.9632000000000001	0.0006866276962682605
264000	0.9588	0.0014720391482114792
264500	0.95968	0.0009265924454666674
265000	0.95928	0.0008612622041255236
265500	0.96376	0.0007580065284855664
266000	0.96216	0.0012644513044506311
266500	0.9596	0.00032255088444799185
267000	0.9626399999999999	0.0008812819723971188
267500	0.962	0.0016818952281028032
268000	0.96072	0.00020682298054452986
268500	0.96176	0.0005325800157152116
269000	0.9614400000000001	0.0011217164574190974
269500	0.96168	0.0026318903546780348
270000	0.95888	0.001024854020215571
270500	0.96272	0.00046805900637991726
271000	0.95976	0.000984281999990344
271500	0.9626399999999999	0.0027468805201351643
272000	0.96088	0.0006548025994561613
272500	0.96112	0.0008900418179109693
273000	0.9612	0.002464120741933584
273500	0.96272	0.0008099231636151671
274000	0.9584	0.0027821839321404696
274500	0.9623200000000001	0.0014007232384756207
275000	0.9614400000000001	0.0019808015786111355
275500	0.96192	0.0025216792710125446
276000	0.96104	0.00023440860968548805
276500	0.96328	0.00032580227707512677
277000	0.96136	0.0007635874790139496
277500	0.9596	0.00018232707225251943
278000	0.96016	0.000828554097097367
278500	0.9586399999999999	0.00020060782844666392
279000	0.9614400000000001	0.0016215157229453325
279500	0.9563200000000001	0.0007922998629510403
280000	0.95784	0.0004240448761265725
280500	0.9586399999999999	0.0008195465197786689
281000	0.9648	0.002076484961435199
281500	0.9612	0.0020738737657666206
282000	0.9588	0.0004338622384238988
282500	0.96056	0.002178816357627511
283000	0.9606399999999999	0.001924615353345871
283500	0.9614400000000001	0.0010134429903700948
284000	0.96104	0.0024196552112698555
284500	0.95872	0.0005292943678796291
285000	0.95912	0.0004324288747739047
285500	0.9594400000000001	0.002369228284806013
286000	0.962	0.000509838224388659
286500	0.962	0.0011384538374841213
287000	0.96104	0.0009866327745839953
287500	0.96136	0.0006621754146181047
288000	0.96168	0.0008725274237804115
288500	0.96328	0.0011247764341533184
289000	0.96288	0.0004832293780054897
289500	0.9608	0.004849661607295275
290000	0.96376	0.0010099479695782065
290500	0.9626399999999999	0.0023249576333910227
291000	0.96272	0.0005432714824564755
291500	0.95912	0.0023030831944197416
292000	0.95856	0.0004360241873655468
292500	0.9615199999999999	0.005994169041514397
293000	0.96424	0.0033327541314065456
293500	0.96056	0.0010793976252898574
294000	0.95728	0.0005695056170225143
294500	0.96112	0.0024183003697544336
295000	0.96104	0.0004906515241600573
295500	0.96072	0.0018429628107696772
296000	0.95912	0.0007782548782415688
296500	0.96024	0.0010833360720425844
297000	0.9614400000000001	0.002704664133489132
297500	0.9603200000000001	0.002011485630646348
298000	0.9635199999999999	0.0006549353711307049
298500	0.9594400000000001	0.0007217127131298184
299000	0.96096	0.0017958729295060039
299500	0.96104	0.000493916857521981
300000	0.96112	0.0021683417726308107
episode	test accuracy
0	0.9652000000000001
1	0.96952
2	0.9634400000000001
3	0.96824
4	0.9673600000000001
5	0.9660799999999999
6	0.96808
7	0.96768
8	0.96808
9	0.966
aver_accuracy
0.9669679999999999
