# Supplementary material for: Research on image classification method based on improved multi-scale relational network
Source: PeerJ Comput Sci. 2021 Jul 21;7:e613. doi: 10.7717/peerj-cs.613 (PMC8323718; doi:10.7717/peerj-cs.613)
Supplement: Supplemental Information 1 — The multi-scale meta-relational network with the model-independent meta-learning algorithm. [file peerj-cs-07-613-s001.zip › RelationNetwork/omniglot/30way_1shot34/logs/experiment_log.csv]

episode	val_accuracy	loss
500	0.8862666666666666	0.006756914779543877
1000	0.9120666666666667	0.007414132356643677
1500	0.9310666666666667	0.006203918717801571
2000	0.9352	0.004053626675158739
2500	0.9388	0.006068941671401262
3000	0.9424	0.0071982089430093765
3500	0.9418666666666666	0.005156379658728838
4000	0.946	0.004113704431802034
4500	0.9434	0.005731113720685244
5000	0.9440666666666667	0.005490057170391083
5500	0.9524666666666667	0.005295666866004467
6000	0.9519333333333333	0.006092289928346872
6500	0.9523333333333334	0.004806982818990946
