# Supplementary material for: Research on image classification method based on improved multi-scale relational network
Source: PeerJ Comput Sci. 2021 Jul 21;7:e613. doi: 10.7717/peerj-cs.613 (PMC8323718; doi:10.7717/peerj-cs.613)
Supplement: Supplemental Information 1 — The multi-scale meta-relational network with the model-independent meta-learning algorithm. [file peerj-cs-07-613-s001.zip › RelationNetwork/omniglot/5way_1shot34/logs/experiment_log.csv]

episode	val_accuracy	loss
500	0.9264	0.04383613541722298
1000	0.9492	0.03846248611807823
1500	0.9632000000000001	0.03191808983683586
2000	0.9743999999999999	0.0069557009264826775
2500	0.9676	0.04943957179784775
3000	0.97	0.057742249220609665
3500	0.9752000000000001	0.005232054274529219
4000	0.982	0.008315639570355415
4500	0.9803999999999999	0.0020184076856821775
5000	0.9783999999999999	0.0049007246270775795
5500	0.974	0.010953017510473728
6000	0.98	0.017219053581357002
6500	0.9776	0.016861362382769585
7000	0.9796	0.011987662874162197
7500	0.9856	0.00199772696942091
8000	0.9803999999999999	0.00819274690002203
8500	0.98	0.00608696136623621
9000	0.9828	0.014656463637948036
9500	0.9867999999999999	0.013296309858560562
10000	0.982	0.0038384830113500357
10500	0.9852000000000001	0.008979130536317825
11000	0.9852000000000001	0.011231525801122189
11500	0.9843999999999999	0.0008657483849674463
12000	0.984	0.004606940783560276
12500	0.9863999999999999	0.013053512200713158
13000	0.9852000000000001	0.02115371823310852
13500	0.9863999999999999	0.0011189026990905404
14000	0.9863999999999999	0.019506383687257767
14500	0.9836	0.0016209325985983014
15000	0.9828	0.014577876776456833
15500	0.9852000000000001	0.028835393488407135
16000	0.9867999999999999	0.06739604473114014
16500	0.9876	0.03621256723999977
17000	0.988	0.023062463849782944
17500	0.9892000000000001	0.0039604888297617435
18000	0.9832000000000001	0.0087630245834589
18500	0.9867999999999999	0.00048758985940366983
19000	0.9856	0.004017339553683996
19500	0.9892000000000001	0.00119015050586313
20000	0.9876	0.013995547778904438
20500	0.986	0.012387738563120365
21000	0.9856	0.003325530095025897
21500	0.9892000000000001	0.006123750936239958
22000	0.9912000000000001	0.007624666206538677
22500	0.99	0.0035774202551692724
23000	0.9912000000000001	0.03245137259364128
23500	0.9832000000000001	0.032317861914634705
24000	0.988	0.0075574591755867004
24500	0.9887999999999999	0.03311780467629433
25000	0.9887999999999999	0.00047935161273926497
25500	0.9852000000000001	0.015606284141540527
26000	0.9884	0.002239182125777006
26500	0.988	0.007334610912948847
27000	0.9927999999999999	0.02612772211432457
27500	0.9843999999999999	0.0026834432501345873
28000	0.9856	0.0022899650502949953
28500	0.9872000000000001	0.012457173317670822
29000	0.9876	0.0015167791862040758
29500	0.9912000000000001	0.007723537739366293
30000	0.9916	0.005617230664938688
30500	0.9896	0.006645555607974529
31000	0.9884	0.00015034613898023963
31500	0.9896	0.007632246240973473
32000	0.9896	0.0034753296058624983
32500	0.986	0.0008719144389033318
33000	0.9887999999999999	0.016269057989120483
33500	0.9887999999999999	0.0002677127195056528
34000	0.9892000000000001	0.0031627388671040535
34500	0.9907999999999999	0.0033751928713172674
35000	0.9904	0.0225784033536911
35500	0.9907999999999999	0.009084552526473999
36000	0.9892000000000001	0.0001773004187270999
36500	0.9916	0.01475867722183466
37000	0.9896	0.004585952032357454
37500	0.9887999999999999	0.008368907496333122
38000	0.9872000000000001	0.0009994660504162312
38500	0.99	0.008305017836391926
39000	0.9912000000000001	0.013634498231112957
39500	0.99	0.005261282902210951
40000	0.9892000000000001	0.0059709371998906136
40500	0.988	0.017389891669154167
41000	0.99	0.0027942133601754904
41500	0.99	0.0077812341041862965
42000	0.988	0.012133289128541946
42500	0.9927999999999999	0.0026215927209705114
43000	0.988	4.1800911276368424e-05
43500	0.9887999999999999	0.003965687472373247
44000	0.9904	0.0026323567144572735
44500	0.9887999999999999	0.0017200630391016603
45000	0.992	0.0028709652833640575
45500	0.9907999999999999	0.004053652286529541
46000	0.9896	0.006636315956711769
46500	0.9892000000000001	0.0012146689696237445
47000	0.9896	0.008447682484984398
47500	0.9887999999999999	0.006980290170758963
48000	0.9912000000000001	0.0034180828370153904
48500	0.9884	0.0009601834462955594
49000	0.9876	0.002098195953294635
49500	0.9907999999999999	0.0018734651384875178
50000	0.9916	0.0016131782904267311
50500	0.9887999999999999	0.003500172635540366
51000	0.992	0.0008261715993285179
51500	0.992	0.013503111898899078
52000	0.9927999999999999	0.00250064255669713
52500	0.988	0.0026632300578057766
53000	0.9867999999999999	0.00644324766471982
53500	0.9947999999999999	0.005718791391700506
54000	0.9932000000000001	0.010992448776960373
54500	0.9872000000000001	0.0007116867927834392
55000	0.99	0.015288060531020164
55500	0.99	0.0007481066859327257
56000	0.9884	0.0077420976012945175
56500	0.9907999999999999	0.003815487725660205
57000	0.992	0.014059621840715408
57500	0.994	0.0018460470018908381
58000	0.9907999999999999	0.0038824116345494986
58500	0.9912000000000001	0.003945561125874519
59000	0.9904	0.0009823786094784737
59500	0.9916	2.1355304852477275e-05
60000	0.9876	0.00633254274725914
60500	0.9892000000000001	0.0025263044517487288
61000	0.9912000000000001	0.007418530061841011
61500	0.992	0.003994866739958525
62000	0.9867999999999999	0.0021811884362250566
62500	0.9884	0.015954382717609406
63000	0.9872000000000001	0.009781924076378345
63500	0.9892000000000001	0.0003660630318336189
64000	0.9884	0.00206369929946959
64500	0.9887999999999999	0.0022737549152225256
65000	0.9876	0.003933196421712637
65500	0.9907999999999999	0.017974385991692543
66000	0.9936	0.006265074014663696
66500	0.99	0.002293322468176484
67000	0.99	0.006835669279098511
67500	0.9848	0.0006839532870799303
68000	0.988	0.007069407496601343
68500	0.9916	0.0011281140614300966
69000	0.992	0.0011630324879661202
69500	0.9856	0.0002543620648793876
70000	0.9876	0.0009885597974061966
70500	0.9892000000000001	0.004228502977639437
71000	0.9892000000000001	0.005065584089607
71500	0.99	0.02201351709663868
72000	0.9932000000000001	0.010022412054240704
72500	0.9924	0.003176487050950527
73000	0.9896	0.00038468383718281984
73500	0.9904	0.005961752962321043
74000	0.9832000000000001	0.0018233400769531727
74500	0.9884	0.006856435444205999
75000	0.9907999999999999	3.256376658100635e-05
75500	0.9912000000000001	0.0008000386878848076
76000	0.9856	0.028331074863672256
76500	0.9892000000000001	0.0052673425525426865
77000	0.9884	0.001460569677874446
77500	0.99	0.00042514485539868474
78000	0.9892000000000001	0.005688660312443972
78500	0.9856	0.0028970486018806696
79000	0.9887999999999999	0.0001565728016430512
79500	0.9884	0.004097349476069212
80000	0.9924	0.000292753305984661
80500	0.99	2.570804463175591e-05
81000	0.9863999999999999	0.008155770599842072
81500	0.9904	0.003273035865277052
82000	0.9904	0.0008284882642328739
82500	0.988	0.015898527577519417
83000	0.9907999999999999	0.0001391853584209457
83500	0.9924	0.0020956159569323063
84000	0.9863999999999999	0.013686875812709332
84500	0.9907999999999999	0.002875084290280938
85000	0.9904	0.003206565510481596
85500	0.9876	0.002374877454712987
86000	0.9904	0.006744603626430035
86500	0.9952000000000001	0.003134853206574917
87000	0.9912000000000001	0.0012848923215642571
87500	0.9912000000000001	0.0008749770931899548
88000	0.992	0.004635352175682783
88500	0.9884	0.00575147895142436
89000	0.9896	0.00026612821966409683
89500	0.9936	0.0015779808163642883
90000	0.9907999999999999	0.0016696728998795152
90500	0.99	0.0009067852515727282
91000	0.9887999999999999	0.005146374925971031
91500	0.994	0.003530904883518815
92000	0.99	0.001194768468849361
92500	0.9887999999999999	0.00177351338788867
93000	0.99	0.0015369598986580968
93500	0.992	0.001600085524842143
94000	0.9912000000000001	0.010666570626199245
94500	0.9896	0.008656132966279984
95000	0.9872000000000001	0.002786475932225585
95500	0.984	0.020691977813839912
96000	0.988	0.030394641682505608
96500	0.988	0.003020519157871604
97000	0.9896	0.0016872186679393053
97500	0.9912000000000001	0.003647610079497099
98000	0.9912000000000001	0.0006562080234289169
98500	0.9916	0.006105250213295221
99000	0.9887999999999999	0.0024513271637260914
99500	0.996	0.0014786873944103718
100000	0.99	0.0010814849520102143
100500	0.9863999999999999	0.0010557203786447644
101000	0.9876	0.005889488384127617
101500	0.9907999999999999	0.006706074345856905
102000	0.9912000000000001	0.0011526915477588773
102500	0.9956	0.016828613355755806
103000	0.9912000000000001	0.004567044321447611
103500	0.9896	0.0017837516497820616
104000	0.9852000000000001	9.425010648556054e-05
104500	0.9924	0.0026431994047015905
105000	0.9904	0.0043748533353209496
105500	0.9912000000000001	0.011719823814928532
106000	0.9884	0.001292016706429422
106500	0.9892000000000001	0.003680522320792079
107000	0.9956	0.0007518712081946433
107500	0.9907999999999999	4.0440128941554576e-05
108000	0.9884	0.00830661691725254
108500	0.9927999999999999	0.001298052491620183
109000	0.9912000000000001	0.018610961735248566
109500	0.9932000000000001	0.008585146628320217
110000	0.9904	0.011876711621880531
110500	0.994	0.0026950575411319733
111000	0.9907999999999999	0.0030283310916274786
111500	0.99	0.015966322273015976
112000	0.9912000000000001	0.013765893876552582
112500	0.9896	0.00886173453181982
113000	0.988	0.0016105461400002241
113500	0.9912000000000001	0.004043955355882645
114000	0.9972000000000001	0.004719104617834091
114500	0.9932000000000001	0.000754986540414393
115000	0.9904	0.0014070507604628801
115500	0.9927999999999999	0.0013244617730379105
116000	0.9912000000000001	0.0013212658232077956
116500	0.9912000000000001	0.0016876626759767532
117000	0.9887999999999999	0.0007444201619364321
117500	0.9916	0.006889670621603727
118000	0.9912000000000001	0.00024925521574914455
118500	0.9892000000000001	0.001006331411190331
119000	0.9904	0.00034575877361930907
119500	0.9924	0.00016871897969394922
120000	0.9916	0.00043397527770139277
120500	0.9896	0.0007249941700138152
121000	0.9924	0.0005049396422691643
121500	0.9947999999999999	0.004259797744452953
122000	0.9927999999999999	0.004251959268003702
122500	0.9932000000000001	1.6351013982784934e-05
123000	0.992	0.00045270498958416283
123500	0.99	0.0028848538640886545
124000	0.9927999999999999	0.004988756496459246
124500	0.9916	0.002595244674012065
125000	0.992	0.00270210113376379
125500	0.9904	0.01492410060018301
126000	0.9876	0.0005410107551142573
126500	0.9936	0.00018569974054116756
127000	0.9892000000000001	0.000103244703495875
127500	0.9887999999999999	0.0038589369505643845
128000	0.9936	0.0013269223272800446
128500	0.9936	0.004641151521354914
129000	0.9944	0.0004101349622942507
129500	0.9843999999999999	0.004261436872184277
130000	0.9916	0.0034119547344744205
130500	0.9956	0.00202916725538671
131000	0.9887999999999999	0.0008170384098775685
131500	0.992	0.00027091888478025794
132000	0.9904	0.022898951545357704
132500	0.9872000000000001	0.0001432818971807137
133000	0.9904	0.002201999304816127
133500	0.9924	0.00932373572140932
134000	0.984	0.0067565045319497585
134500	0.994	2.0499623133218847e-05
135000	0.9912000000000001	0.0038484097458422184
135500	0.9912000000000001	0.0006868128548376262
136000	0.9896	0.007921447046101093
136500	0.9916	0.00010705177555792034
137000	0.992	0.0026365395169705153
137500	0.9896	0.0025058204773813486
138000	0.9916	0.0023339742328971624
138500	0.9892000000000001	0.005166573915630579
139000	0.9884	0.00011202004679944366
139500	0.9896	0.002169145969673991
140000	0.9927999999999999	0.0013655753573402762
140500	0.99	0.006772033404558897
141000	0.99	7.665209705010056e-05
141500	0.988	0.028135178610682487
142000	0.994	0.0034463335759937763
142500	0.9936	0.0035384774673730135
143000	0.9912000000000001	0.006438611075282097
143500	0.9896	0.028745628893375397
144000	0.9892000000000001	0.0019776332192122936
144500	0.9927999999999999	0.0228266604244709
145000	0.9936	0.0033359236549586058
145500	0.9927999999999999	0.0010867334203794599
146000	0.9872000000000001	8.608160896983463e-06
146500	0.9932000000000001	0.003185490844771266
147000	0.9916	0.003864843863993883
147500	0.9927999999999999	0.002801045309752226
148000	0.9912000000000001	0.001868978957645595
148500	0.9904	0.0032024611718952656
149000	0.992	0.009595243260264397
149500	0.9912000000000001	0.0021396237425506115
150000	0.9907999999999999	0.00017938483506441116
150500	0.9912000000000001	0.00968472845852375
151000	0.9896	0.0015129727544263005
151500	0.9924	0.0018847747705876827
152000	0.9896	0.0007638467359356582
152500	0.9896	0.00016366229101549834
153000	0.9932000000000001	0.00249494519084692
153500	0.9912000000000001	0.024986878037452698
154000	0.986	0.004350729286670685
154500	0.9892000000000001	0.0005082138814032078
155000	0.9907999999999999	7.25282880011946e-05
155500	0.9907999999999999	0.01153561007231474
156000	0.9912000000000001	0.002110642846673727
156500	0.9944	0.07648776471614838
157000	0.9927999999999999	0.030945802107453346
157500	0.992	0.00013174254854675382
158000	0.9916	0.023358898237347603
158500	0.99	0.0037167526315897703
159000	0.9924	0.0006258607609197497
159500	0.99	0.019697217270731926
160000	0.992	2.5782246666494757e-05
160500	0.9916	0.0004987018182873726
161000	0.9896	0.015898779034614563
161500	0.9916	0.0015213125152513385
162000	0.9904	0.0077990200370550156
162500	0.9927999999999999	0.002018142258748412
163000	0.9924	0.0037555231247097254
163500	0.9907999999999999	0.0026397318579256535
164000	0.9916	0.006080253049731255
164500	0.9896	7.542793900938705e-05
165000	0.9907999999999999	0.00660011637955904
165500	0.9904	0.006518823094666004
166000	0.9927999999999999	1.0374234079790767e-05
166500	0.9904	0.0038654522504657507
167000	0.992	0.0009159347973763943
167500	0.9896	0.0006674888427369297
168000	0.9904	1.6668011085130274e-05
168500	0.9912000000000001	0.0036511963699012995
169000	0.992	0.00814554188400507
169500	0.9936	0.00013552021118812263
170000	0.9916	0.0030823941342532635
170500	0.9912000000000001	0.0022626593708992004
171000	0.9907999999999999	0.00014447154535446316
171500	0.9932000000000001	0.0036073161754757166
172000	0.9884	0.0035675917752087116
172500	0.9856	0.00014969182666391134
173000	0.9947999999999999	0.00010779305011965334
173500	0.9932000000000001	0.0017663720063865185
174000	0.9924	0.0009503033943474293
174500	0.9896	0.003525568637996912
175000	0.9887999999999999	0.005765156354755163
175500	0.99	0.00014626505435444415
176000	0.9927999999999999	0.002653579693287611
176500	0.9912000000000001	0.0027051898650825024
177000	0.992	0.00377773679792881
177500	0.9887999999999999	0.004716795869171619
178000	0.9912000000000001	0.0014322709757834673
178500	0.9884	3.517785080475733e-05
179000	0.9884	0.002246456453576684
179500	0.992	0.00017130198830273002
180000	0.9887999999999999	0.007731633726507425
180500	0.9912000000000001	0.00036184058990329504
181000	0.9924	0.0008974133525043726
181500	0.9932000000000001	0.003490605391561985
182000	0.9947999999999999	0.0033535188995301723
182500	0.9936	0.02546992339193821
183000	0.99	0.008617318235337734
183500	0.994	0.004576638340950012
184000	0.9907999999999999	0.0012102577602490783
184500	0.9887999999999999	0.000291161413770169
185000	0.992	7.499573257518932e-05
185500	0.9927999999999999	0.005502140149474144
186000	0.994	0.005951685830950737
186500	0.9907999999999999	0.000917990633752197
187000	0.9932000000000001	0.0058677117340266705
187500	0.9907999999999999	0.0004971901653334498
188000	0.9916	0.000667234358843416
188500	0.9896	0.014442987740039825
189000	0.9896	0.002044125460088253
189500	0.992	1.8761067622108385e-05
190000	0.9927999999999999	0.0035792640410363674
190500	0.9936	0.0034754984080791473
191000	0.9916	0.0008183149038814008
191500	0.9907999999999999	0.005530759692192078
192000	0.992	0.0001095459156204015
192500	0.9887999999999999	0.003211841220036149
193000	0.9892000000000001	0.0025883617345243692
193500	0.9887999999999999	0.0033170992974191904
194000	0.99	0.0001281151344301179
194500	0.9924	0.02009919285774231
195000	0.986	0.002497287467122078
195500	0.9912000000000001	0.0013931356370449066
196000	0.9927999999999999	0.000192150822840631
196500	0.99	0.002796055283397436
197000	0.9936	0.0002456610673107207
197500	0.9884	0.008000829257071018
198000	0.994	3.432041557971388e-05
198500	0.9912000000000001	0.0004594848433043808
199000	0.9936	0.0024418127723038197
199500	0.9872000000000001	0.003760033054277301
200000	0.9912000000000001	4.398456439957954e-06
200500	0.988	0.0002732822031248361
201000	0.9916	0.00132305349688977
201500	0.9896	0.0014201075537130237
202000	0.9936	0.003706958144903183
202500	0.9924	0.013138397596776485
203000	0.9924	0.05632123351097107
203500	0.9907999999999999	0.0007267104811035097
204000	0.9924	9.303583647124469e-05
204500	0.9907999999999999	0.03564690798521042
205000	0.9892000000000001	0.0024626259692013264
205500	0.994	0.006453748792409897
206000	0.9907999999999999	0.00037152395816519856
206500	0.996	0.006592636927962303
207000	0.9916	5.553404844249599e-05
207500	0.992	1.1435315173002891e-05
208000	0.9904	3.873122113873251e-05
208500	0.9924	0.007114504463970661
209000	0.9932000000000001	0.0019276458770036697
209500	0.9924	0.0006304210983216763
210000	0.9924	0.0018725229892879725
210500	0.9912000000000001	0.0014415133045986295
211000	0.99	0.0007787733338773251
211500	0.9947999999999999	3.7148845876799896e-05
212000	0.9916	0.0038906442932784557
212500	0.9916	0.00011039251694455743
213000	0.9924	2.040547997239628e-06
213500	0.9863999999999999	0.0006757521769031882
214000	0.9896	0.0010222486453130841
214500	0.9887999999999999	6.065120760467835e-05
215000	0.9936	2.6408857593196444e-05
215500	0.9904	0.0025449786335229874
216000	0.9904	0.0002768492267932743
216500	0.9896	0.0006901128799654543
217000	0.994	0.0027146462816745043
217500	0.9936	0.001235711737535894
218000	0.9896	0.00023967605375219136
218500	0.9927999999999999	0.000681787496432662
219000	0.9932000000000001	0.023595277220010757
219500	0.9916	0.006391239818185568
220000	0.992	0.002649118425324559
220500	0.9892000000000001	0.005667885299772024
221000	0.9892000000000001	1.6278918337775394e-05
221500	0.9916	0.004200339317321777
222000	0.9924	0.0016357619315385818
222500	0.9936	0.00021154842397663742
223000	0.9944	0.0018889827188104391
223500	0.9887999999999999	0.00027403433341532946
224000	0.9896	0.0014808624982833862
224500	0.99	9.336727089248598e-05
225000	0.9916	0.0003757571685127914
225500	0.9924	0.0036256404127925634
226000	0.9932000000000001	0.00043267346336506307
226500	0.9916	3.4361077268840745e-05
227000	0.9843999999999999	0.00039989096694625914
227500	0.9916	0.0023638454731553793
228000	0.9892000000000001	0.00013112059968989342
228500	0.9916	2.3567470634588972e-05
229000	0.9932000000000001	2.9704584449063987e-05
229500	0.9956	2.1278689018799923e-05
230000	0.9876	0.004145260434597731
230500	0.9936	0.0025380526203662157
231000	0.9916	0.017088625580072403
231500	0.9896	0.0015141562325879931
232000	0.9896	0.0001318802242167294
232500	0.994	0.0014632889069616795
233000	0.9887999999999999	0.0005120649584569037
233500	0.9912000000000001	0.004223481751978397
234000	0.9932000000000001	0.007578282151371241
234500	0.9887999999999999	0.0037532697897404432
235000	0.9947999999999999	0.00017627073975745589
235500	0.9932000000000001	6.835158274043351e-05
236000	0.992	5.12167825945653e-05
236500	0.9927999999999999	0.0003314632049296051
237000	0.9907999999999999	0.0023176628164947033
237500	0.9904	0.004051868803799152
238000	0.9912000000000001	0.0027358480729162693
238500	0.992	0.0007314828690141439
239000	0.9907999999999999	2.6485637135920115e-05
239500	0.9927999999999999	0.0012437781551852822
240000	0.988	0.003422928275540471
240500	0.9912000000000001	0.0003487763460725546
241000	0.9924	0.00345668219961226
241500	0.99	0.0008247146033681929
242000	0.988	9.891854278976098e-05
242500	0.9944	0.004268626682460308
243000	0.9863999999999999	8.574263483751565e-05
243500	0.9904	0.008518802002072334
244000	0.9907999999999999	0.00015421491116285324
244500	0.9904	9.654778841650113e-05
245000	0.99	0.021198196336627007
245500	0.9896	0.0017919319216161966
246000	0.9932000000000001	6.885282800794812e-06
246500	0.9907999999999999	0.0013378460425883532
247000	0.988	2.910027797042858e-05
247500	0.9916	0.0001735024998197332
248000	0.9912000000000001	0.0010976259363815188
248500	0.9884	7.748722418909892e-05
249000	0.9892000000000001	1.2270200386410579e-05
249500	0.99	0.006974845193326473
250000	0.9927999999999999	0.003492682008072734
250500	0.9916	0.004613662604242563
251000	0.9912000000000001	2.7658552426146343e-05
251500	0.9912000000000001	0.00025330286007374525
252000	0.9904	0.0003646641271188855
252500	0.986	0.017233410850167274
253000	0.9944	7.18222072464414e-05
253500	0.9892000000000001	0.002029982628300786
254000	0.9947999999999999	0.007955247536301613
254500	0.9927999999999999	0.002096319105476141
255000	0.9904	0.024969806894659996
255500	0.9907999999999999	0.004237494431436062
256000	0.9916	0.0027008515316993
256500	0.9887999999999999	0.0021883649751544
257000	0.9936	0.00040392193477600813
257500	0.992	6.0693953855661675e-05
258000	0.9904	0.00041640878771431744
258500	0.992	0.001700512133538723
259000	0.9904	0.0030496299732476473
259500	0.9932000000000001	0.0015030030626803637
260000	0.9912000000000001	9.740033419802785e-05
260500	0.9912000000000001	0.00033714048913680017
261000	0.9887999999999999	0.010065672919154167
261500	0.9932000000000001	0.0009640667703934014
262000	0.9964	0.0018012325745075941
262500	0.9916	0.000316586229018867
263000	0.9912000000000001	0.003922651056200266
263500	0.9927999999999999	0.003028042847290635
264000	0.9936	0.0014054161729291081
264500	0.992	0.03524225577712059
265000	0.9904	0.0005914786015637219
265500	0.9927999999999999	0.0008549951016902924
266000	0.9916	0.001099765533581376
266500	0.9927999999999999	0.0005210497183725238
267000	0.9892000000000001	3.980520887125749e-06
267500	0.9896	0.0010413057170808315
268000	0.9912000000000001	0.00012986284855287522
268500	0.988	5.562745172937866e-06
269000	0.9936	0.0024767043069005013
269500	0.9912000000000001	0.00010885899246204644
270000	0.9907999999999999	0.0002187631034757942
270500	0.9907999999999999	0.00019891599367838353
271000	0.9952000000000001	0.00034169285208918154
271500	0.9907999999999999	0.0102574173361063
272000	0.9916	0.0005840619560331106
272500	0.9896	0.00038530598976649344
273000	0.9907999999999999	0.00037735822843387723
273500	0.9904	0.0026433884631842375
274000	0.99	0.0027174795977771282
274500	0.9892000000000001	1.2205064194859006e-06
275000	0.994	6.84798724250868e-05
275500	0.9896	0.0045518409460783005
276000	0.9916	0.05726185068488121
276500	0.9912000000000001	0.0005332360160537064
277000	0.9944	0.0012270213337615132
277500	0.9907999999999999	0.0006577635649591684
278000	0.9932000000000001	8.338954648934305e-05
278500	0.9932000000000001	0.004813213367015123
279000	0.9916	0.0008479540701955557
279500	0.9927999999999999	0.00021167792147025466
280000	0.9892000000000001	2.925803300968255e-06
280500	0.9916	0.009414523839950562
281000	0.9904	0.0019327776972204447
281500	0.9876	0.005618820898234844
282000	0.9896	0.0013860715553164482
282500	0.9904	0.0036460801493376493
283000	0.9892000000000001	5.083606083644554e-05
283500	0.9944	0.0009648253908380866
284000	0.9912000000000001	0.01042973343282938
284500	0.9924	0.0017636006232351065
285000	0.986	0.00210932781919837
285500	0.9956	0.0005675462307408452
286000	0.9912000000000001	9.330512511951383e-06
286500	0.9884	0.007681965362280607
287000	0.992	7.313871719816234e-06
287500	0.9952000000000001	0.004468790255486965
288000	0.9916	4.0674647607374936e-05
288500	0.992	0.001793082570657134
289000	0.9907999999999999	1.881980278994888e-05
289500	0.9927999999999999	0.008905117399990559
290000	0.992	0.0006486120400950313
290500	0.9924	0.00013785023475065827
291000	0.9916	0.000934325042180717
291500	0.99	1.5256942788255401e-05
292000	0.9907999999999999	0.0011666077189147472
292500	0.9907999999999999	6.684139952994883e-05
293000	0.9912000000000001	0.002896963618695736
293500	0.9924	0.0004103357787244022
294000	0.9892000000000001	0.004765891935676336
294500	0.99	0.00026215927209705114
295000	0.9907999999999999	0.00512293167412281
295500	0.9872000000000001	0.0052786110900342464
296000	0.9947999999999999	6.208847480593249e-05
296500	0.9896	0.02432408556342125
297000	0.9887999999999999	0.00031252633198164403
297500	0.9904	7.098133937688544e-05
298000	0.9876	4.055637873534579e-06
298500	0.9927999999999999	1.145170426752884e-05
299000	0.9944	0.0018519980367273092
299500	0.9924	0.000500022666528821
300000	0.9916	8.523624273948371e-06
300500	0.9907999999999999	4.91058272018563e-05
301000	0.9907999999999999	0.0009403945878148079
301500	0.9904	0.0013727445621043444
302000	0.9896	0.030527377501130104
302500	0.9927999999999999	0.0028420507442206144
303000	0.9936	1.7163501979666762e-05
303500	0.992	0.0001336716377409175
304000	0.994	0.0011418211506679654
304500	0.9907999999999999	0.00010286235919920728
305000	0.9924	0.0057420870289206505
305500	0.9927999999999999	9.108184895012528e-05
306000	0.9947999999999999	0.002357582561671734
306500	0.9912000000000001	0.0007955419132485986
307000	0.988	0.0028461809270083904
307500	0.9904	0.0007002520724199712
308000	0.9912000000000001	0.0005857631331309676
308500	0.9887999999999999	0.00059699104167521
309000	0.9916	0.0004500215291045606
309500	0.992	0.0055643003433942795
310000	0.9947999999999999	0.00019641265680547804
310500	0.9947999999999999	4.0113682189257815e-05
311000	0.9924	0.0005197897553443909
311500	0.9912000000000001	0.001784744905307889
312000	0.9904	0.00011132995859952644
312500	0.992	0.0017359203193336725
313000	0.9947999999999999	0.0016229799948632717
313500	0.9904	0.0002719084732234478
314000	0.994	0.0022923045326024294
314500	0.9912000000000001	0.00046755027142353356
315000	0.9912000000000001	3.3003474527504295e-05
315500	0.9927999999999999	0.004128146450966597
316000	0.9867999999999999	0.008565515279769897
316500	0.9907999999999999	0.0025386372581124306
317000	0.9947999999999999	0.003428383031859994
317500	0.9904	0.005099283065646887
318000	0.9916	0.0002183852921007201
318500	0.9912000000000001	6.244744781724876e-06
319000	0.9924	5.915376095799729e-05
319500	0.9952000000000001	8.069046089076437e-06
320000	0.9924	6.206634679983836e-06
320500	0.9936	0.007801448460668325
episode	test accuracy
0	0.9926666666666665
1	0.9959999999999999
2	0.9929999999999999
3	0.9936666666666667
4	0.9946666666666668
5	0.995
6	0.991
7	0.9940000000000001
8	0.9920000000000001
9	0.9936666666666667
aver_accuracy
0.9935666666666666
