# Supplementary material for: Research on image classification method based on improved multi-scale relational network
Source: PeerJ Comput Sci. 2021 Jul 21;7:e613. doi: 10.7717/peerj-cs.613 (PMC8323718; doi:10.7717/peerj-cs.613)
Supplement: Supplemental Information 1 — The multi-scale meta-relational network with the model-independent meta-learning algorithm. [file peerj-cs-07-613-s001.zip › RelationNetwork/omniglot/5way_1shot_end24/logs/experiment_log.csv]

episode	val_accuracy	loss
1	0.4556666666666666	0.4357142746448517
5000	0.9766666666666667	0.005736801773309708
10000	0.9826666666666667	0.0058500333689153194
15000	0.9876666666666667	0.005297754891216755
20000	0.9836666666666667	0.023225117474794388
25000	0.9903333333333334	0.002955152653157711
30000	0.9906666666666666	0.0010130525333806872
35000	0.9843333333333334	0.04615902528166771
40000	0.9873333333333333	0.005648226477205753
45000	0.9929999999999999	0.010931925848126411
50000	0.9863333333333333	0.002856103703379631
55000	0.9883333333333333	0.022251809015870094
60000	0.9886666666666667	0.000786447140853852
65000	0.9863333333333333	0.00307287136092782
70000	0.9893333333333334	0.0009746843716129661
75000	0.9879999999999999	0.00743423867970705
80000	0.989	0.0008509053732268512
85000	0.9913333333333333	0.0013377887662500143
90000	0.9913333333333333	0.011547497473657131
95000	0.9923333333333333	0.0003772038617171347
100000	0.9916666666666667	0.003339211456477642
105000	0.9913333333333333	0.0007923836237750947
110000	0.9923333333333333	0.0019027638481929898
115000	0.9926666666666667	0.0014977274695411325
120000	0.9936666666666667	0.0004432813439052552
125000	0.995	5.9549078287091106e-05
130000	0.9893333333333334	0.0026839927304536104
135000	0.9926666666666667	0.005565413273870945
140000	0.9903333333333334	4.7757901484146714e-05
145000	0.9936666666666667	0.004401039332151413
150000	0.995	0.007588668260723352
155000	0.9879999999999999	0.0002650120877660811
160000	0.9933333333333333	0.005357841495424509
165000	0.9943333333333334	0.00040221790550276637
170000	0.99	0.0026305762585252523
175000	0.9906666666666666	0.002561878180131316
180000	0.9903333333333334	0.011265940964221954
185000	0.9906666666666666	0.0046995859593153
190000	0.9896666666666666	0.0028519039042294025
195000	0.9883333333333333	0.022545170038938522
200000	0.994	0.0003203024680260569
205000	0.9916666666666667	0.007483075838536024
210000	0.9913333333333333	9.401347779203206e-05
215000	0.9936666666666667	0.04037738963961601
220000	0.9879999999999999	0.00029737071599811316
225000	0.99	0.00017493596533313394
230000	0.9936666666666667	0.00018858903786167502
235000	0.991	0.003819149686023593
240000	0.9903333333333334	0.0003420506545808166
245000	0.9886666666666667	2.9701774110435508e-05
250000	0.9926666666666667	0.0036340600345283747
255000	0.9896666666666666	0.001250750501640141
260000	0.9903333333333334	0.002606653841212392
265000	0.9903333333333334	0.013111974112689495
270000	0.991	0.0036062682047486305
275000	0.9913333333333333	0.007489069830626249
280000	0.9903333333333334	0.000979544478468597
285000	0.9903333333333334	0.0009584792423993349
290000	0.9913333333333333	0.005236826837062836
295000	0.991	7.335199188673869e-05
300000	0.9879999999999999	0.00031681969994679093
305000	0.9913333333333333	0.0012801781995221972
310000	0.9936666666666667	0.001954247010871768
315000	0.9916666666666667	0.008073610253632069
320000	0.994	8.326191891683266e-05
325000	0.9879999999999999	0.00010788791405502707
330000	0.9913333333333333	7.24201527191326e-05
335000	0.9916666666666667	0.03890461474657059
340000	0.9906666666666666	9.028096246765926e-05
345000	0.9916666666666667	0.004765709862112999
350000	0.9953333333333334	0.003709171898663044
355000	0.9916666666666667	0.003241458674892783
360000	0.9933333333333333	0.0008063794230110943
365000	0.99	0.0008771031280048192
370000	0.9923333333333333	2.8421211027307436e-05
375000	0.9923333333333333	0.0038521664682775736
380000	0.995	6.242968993319664e-06
385000	0.9933333333333333	0.0010233953362330794
390000	0.986	0.011349971406161785
395000	0.9866666666666667	0.00018242033547721803
400000	0.9923333333333333	0.0019855231512337923
405000	0.9926666666666667	0.00041080021765083075
410000	0.994	0.0005154345999471843
415000	0.9906666666666666	0.00042058894177898765
420000	0.994	0.009484744630753994
425000	0.9936666666666667	0.0007185696740634739
430000	0.9933333333333333	0.002515530912205577
435000	0.989	0.0004913433804176748
440000	0.9876666666666667	7.88262696005404e-05
445000	0.9936666666666667	0.0008462012629024684
450000	0.9903333333333334	9.327539737569168e-05
455000	0.9913333333333333	0.007826879620552063
460000	0.9893333333333334	0.0003098560846410692
465000	0.99	0.00358249107375741
470000	0.9926666666666667	0.0019514544401317835
475000	0.9923333333333333	2.9735267162322998e-05
480000	0.99	0.0019530842546373606
485000	0.9883333333333333	0.0018027789192274213
490000	0.9929999999999999	0.000867813709191978
495000	0.994	1.137334038503468e-06
500000	0.9913333333333333	0.0013117118505761027
505000	0.9906666666666666	1.7159680282929912e-05
510000	0.9896666666666666	0.052353620529174805
515000	0.9936666666666667	0.00010888851102208719
520000	0.99	1.5860819985391572e-05
525000	0.995	0.0001409819524269551
530000	0.9893333333333334	0.0004680973361246288
535000	0.9913333333333333	1.450582999495964e-06
540000	0.9936666666666667	0.002013370394706726
545000	0.991	0.010923574678599834
550000	0.9926666666666667	1.1904529856110457e-05
555000	0.9913333333333333	0.006740428972989321
560000	0.9893333333333334	0.0010713889496400952
565000	0.9933333333333333	0.000120739103294909
570000	0.9926666666666667	0.00102057377807796
575000	0.989	0.003212149953469634
580000	0.9946666666666666	0.0001369788369629532
585000	0.994	0.0020166607573628426
590000	0.9920000000000001	8.446563151665032e-05
595000	0.9916666666666667	7.060809821268776e-07
600000	0.9920000000000001	0.002444873098284006
605000	0.9893333333333334	0.0011083564022555947
610000	0.9913333333333333	0.06466476619243622
615000	0.9929999999999999	7.544178515672684e-05
620000	0.989	0.0054787215776741505
625000	0.9929999999999999	0.000632244220469147
630000	0.9929999999999999	0.0014120425330474973
635000	0.9903333333333334	0.00025369468494318426
640000	0.994	0.0001288431667489931
645000	0.994	0.002833376172930002
650000	0.9920000000000001	3.722150722751394e-05
655000	0.9893333333333334	9.035165567183867e-05
660000	0.9933333333333333	0.001071316422894597
665000	0.9893333333333334	0.00015302016981877387
670000	0.991	0.0019989446736872196
675000	0.9929999999999999	0.007957421243190765
680000	0.9923333333333333	0.001651258789934218
685000	0.9866666666666667	0.0021150459069758654
690000	0.9913333333333333	0.003110394114628434
695000	0.9920000000000001	4.653303676604992e-06
700000	0.9876666666666667	0.012842589989304543
705000	0.9913333333333333	0.002140103606507182
710000	0.9926666666666667	0.0009179142070934176
715000	0.9926666666666667	0.00045464010327123106
720000	0.9913333333333333	9.764229616848752e-05
725000	0.9913333333333333	0.0033744899556040764
730000	0.9926666666666667	0.0012070891680195928
735000	0.9903333333333334	0.00012472484377212822
740000	0.9933333333333333	0.002634292235597968
745000	0.9916666666666667	0.0002723701763898134
750000	0.9933333333333333	0.00010141732491319999
755000	0.9929999999999999	0.0009261515224352479
760000	0.9903333333333334	0.0003658588684629649
765000	0.9893333333333334	0.009624459780752659
770000	0.9923333333333333	0.0002625184424687177
775000	0.9926666666666667	0.0021475492976605892
780000	0.9916666666666667	0.002197868190705776
785000	0.9933333333333333	0.011174124665558338
790000	0.991	0.0019289292395114899
795000	0.9936666666666667	0.0014382381923496723
800000	0.9893333333333334	0.00028139998903498054
805000	0.9923333333333333	0.0028380053117871284
810000	0.9936666666666667	9.819483238970861e-05
815000	0.9929999999999999	0.008586728014051914
820000	0.991	0.005632716231048107
825000	0.9896666666666666	9.938063158188015e-06
830000	0.9906666666666666	0.006595275830477476
835000	0.9903333333333334	9.91048218565993e-05
840000	0.9916666666666667	0.004212264437228441
845000	0.994	2.6439478460815735e-05
850000	0.9920000000000001	0.0001857638417277485
855000	0.9926666666666667	6.239062349777669e-05
860000	0.9916666666666667	0.0014727392699569464
865000	0.9920000000000001	5.8670622820500284e-05
870000	0.9936666666666667	0.004250876605510712
875000	0.9933333333333333	0.0023413775488734245
880000	0.9923333333333333	8.918224011722486e-06
885000	0.9906666666666666	0.00029802319477312267
890000	0.9926666666666667	0.0012799948453903198
895000	0.9893333333333334	0.004656503442674875
900000	0.991	0.007236834615468979
episode	test accuracy
episode	test accuracy
episode	test accuracy
0	0.9913333333333333
1	0.9969999999999999
2	0.995
3	0.9926666666666667
4	0.9916666666666667
5	0.994
6	0.995
7	0.9933333333333333
8	0.9920000000000001
9	0.9943333333333334
aver_accuracy
0.9936333333333334
