# Supplementary material for: Research on image classification method based on improved multi-scale relational network
Source: PeerJ Comput Sci. 2021 Jul 21;7:e613. doi: 10.7717/peerj-cs.613 (PMC8323718; doi:10.7717/peerj-cs.613)
Supplement: Supplemental Information 1 — The multi-scale meta-relational network with the model-independent meta-learning algorithm. [file peerj-cs-07-613-s001.zip › RelationNetwork/omniglot/5way_1shot_end34/logs/experiment_log.csv]

episode	val_accuracy	loss
1	0.46166666666666667	0.44733378291130066
5000	0.9753333333333334	0.006509318016469479
10000	0.9783333333333334	0.007120820228010416
15000	0.9896666666666666	0.00830153189599514
20000	0.9826666666666667	0.013749413192272186
25000	0.9896666666666666	0.008838688023388386
30000	0.9906666666666666	0.017027758061885834
35000	0.9896666666666666	0.04354863241314888
40000	0.9896666666666666	0.009854321368038654
45000	0.9929999999999999	0.009706885553896427
50000	0.9883333333333333	0.002326083369553089
55000	0.9896666666666666	0.03376331925392151
60000	0.9903333333333334	0.0001235596282640472
65000	0.9856666666666666	0.003563980106264353
70000	0.9916666666666667	0.002333959098905325
75000	0.9906666666666666	0.005305401049554348
80000	0.99	0.0003364986914675683
85000	0.991	0.001513271126896143
90000	0.9916666666666667	0.007384545635432005
95000	0.991	8.389111462747678e-05
100000	0.9893333333333334	0.0044351741671562195
105000	0.9916666666666667	8.94187469384633e-05
110000	0.9943333333333334	0.0014738000463694334
115000	0.9936666666666667	0.0026847533881664276
120000	0.9933333333333333	0.00021133878908585757
125000	0.9903333333333334	0.00017699398449622095
130000	0.9893333333333334	0.0026785661466419697
135000	0.9936666666666667	0.009412671439349651
140000	0.9906666666666666	7.038288458716124e-05
145000	0.9920000000000001	0.002594409277662635
150000	0.9946666666666666	0.002956730080768466
155000	0.9913333333333333	0.0009539029560983181
160000	0.989	0.0039116512052714825
165000	0.9906666666666666	0.0014313914580270648
170000	0.9903333333333334	0.0011797412298619747
175000	0.9893333333333334	0.004133672919124365
180000	0.9916666666666667	0.007169289514422417
185000	0.99	0.002637043595314026
190000	0.99	0.0016181676182895899
195000	0.9926666666666667	0.026022933423519135
200000	0.9916666666666667	0.0004732146917376667
205000	0.991	0.0032066211570054293
210000	0.9903333333333334	7.850515976315364e-05
215000	0.9916666666666667	0.04692167416214943
220000	0.991	9.691395098343492e-05
225000	0.9903333333333334	3.5955333714809967e-06
230000	0.9926666666666667	1.4088256648392417e-05
235000	0.9896666666666666	0.004528272431343794
240000	0.9936666666666667	0.00026826723478734493
245000	0.9913333333333333	4.3275296775391325e-05
250000	0.9906666666666666	0.004568556789308786
255000	0.9926666666666667	0.0013868215028196573
260000	0.991	0.0016311841318383813
265000	0.9883333333333333	0.010364789515733719
270000	0.989	0.0021251793950796127
275000	0.9903333333333334	0.010596645064651966
280000	0.9929999999999999	0.001637432724237442
285000	0.9916666666666667	0.002418871270492673
290000	0.9936666666666667	0.0036997220013290644
295000	0.9943333333333334	0.00012504582991823554
300000	0.9903333333333334	0.0007171552861109376
305000	0.99	7.737552368780598e-05
310000	0.9920000000000001	0.001131470431573689
315000	0.9933333333333333	0.010273238644003868
320000	0.9906666666666666	0.0005543898441828787
325000	0.9920000000000001	0.00015006348257884383
330000	0.9903333333333334	0.00046570540871471167
335000	0.9883333333333333	0.052893463522195816
340000	0.991	4.363053449196741e-06
345000	0.9906666666666666	0.0022846690844744444
350000	0.991	0.0016308227786794305
355000	0.989	0.0016508771805092692
360000	0.9920000000000001	0.002340329810976982
365000	0.9906666666666666	0.000551353266928345
370000	0.9933333333333333	0.0001780380989657715
375000	0.9903333333333334	0.0037511205300688744
380000	0.9933333333333333	4.7208729370140645e-07
385000	0.9946666666666666	0.0014802663354203105
390000	0.99	0.01274787075817585
395000	0.9906666666666666	0.002015422796830535
400000	0.9926666666666667	6.729344022460282e-05
405000	0.9903333333333334	0.0029958351515233517
410000	0.9916666666666667	3.220974758733064e-05
415000	0.9926666666666667	0.0044458541087806225
420000	0.9943333333333334	0.008924975991249084
425000	0.99	0.002543517155572772
430000	0.9920000000000001	0.008586102165281773
435000	0.9906666666666666	0.0020663279574364424
440000	0.9896666666666666	2.781840885290876e-05
445000	0.9943333333333334	0.0008502996060997248
450000	0.9920000000000001	8.281550435640384e-06
455000	0.991	0.006871205288916826
460000	0.9886666666666667	0.002844717586413026
465000	0.99	0.002432635286822915
470000	0.9920000000000001	0.0008229127852246165
475000	0.9906666666666666	7.15859277988784e-06
480000	0.991	0.0013854766730219126
485000	0.9923333333333333	0.0002466570877004415
490000	0.991	0.002491595922037959
495000	0.9943333333333334	5.276634169604222e-07
500000	0.989	0.00010506613762117922
505000	0.9956666666666666	3.2270047086058185e-05
510000	0.9903333333333334	0.04565691575407982
515000	0.991	5.226102803135291e-05
520000	0.9933333333333333	6.106759974500164e-05
525000	0.9933333333333333	0.00016352495003957301
530000	0.9933333333333333	0.0014531805645674467
535000	0.9896666666666666	1.69984673448198e-06
540000	0.9920000000000001	0.003621157491579652
545000	0.9903333333333334	0.005891954991966486
550000	0.9916666666666667	1.1835450095531996e-05
555000	0.9920000000000001	7.022271165624261e-05
560000	0.9920000000000001	0.0031330103520303965
565000	0.9943333333333334	0.00010160425154026598
570000	0.9923333333333333	0.00019996831542812288
575000	0.9896666666666666	0.008310609497129917
580000	0.9926666666666667	1.2345526556600817e-05
585000	0.9936666666666667	0.00015468460333067924
590000	0.9923333333333333	5.98995502514299e-05
595000	0.9929999999999999	1.6090935162083042e-07
600000	0.9906666666666666	0.0072046746499836445
605000	0.9906666666666666	0.0003403628070373088
610000	0.9920000000000001	0.058169666677713394
615000	0.9933333333333333	6.908172963449033e-06
620000	0.9903333333333334	0.009665527381002903
625000	0.9893333333333334	0.004025280941277742
630000	0.994	5.185710961086443e-06
635000	0.9916666666666667	0.0020571660716086626
640000	0.9933333333333333	0.0025986137334257364
645000	0.9926666666666667	0.0036017701495438814
650000	0.9920000000000001	0.0003226635744795203
655000	0.9886666666666667	2.8376364298310364e-06
660000	0.9929999999999999	0.0001547165447846055
665000	0.9929999999999999	5.013032932765782e-06
670000	0.9920000000000001	0.003935347311198711
675000	0.9893333333333334	0.0026993686333298683
680000	0.9916666666666667	0.0012615618761628866
685000	0.9926666666666667	0.0005940264090895653
690000	0.9916666666666667	0.0005746501265093684
695000	0.9906666666666666	5.584741415987082e-07
700000	0.9916666666666667	0.00909301359206438
705000	0.99	0.002923316089436412
710000	0.9926666666666667	3.972443300881423e-05
715000	0.9929999999999999	0.00030971888918429613
720000	0.9906666666666666	5.929647159064189e-06
725000	0.991	0.010002605617046356
730000	0.9923333333333333	0.0004148438456468284
735000	0.9936666666666667	1.0442962548040668e-06
740000	0.9936666666666667	0.0030176660511642694
745000	0.9929999999999999	0.0023884105030447245
750000	0.9929999999999999	4.960303613188444e-06
755000	0.9926666666666667	1.5234274542308412e-05
760000	0.994	3.8236379623413086e-05
765000	0.9886666666666667	0.007601540070027113
770000	0.9913333333333333	8.64421235746704e-05
775000	0.994	0.0005171688972041011
780000	0.9903333333333334	0.0033566346392035484
785000	0.9929999999999999	0.003515274729579687
790000	0.9926666666666667	0.0004779370210599154
795000	0.9916666666666667	0.0003750407777260989
800000	0.9920000000000001	0.0009391179773956537
episode	test accuracy
0	0.9903333333333334
1	0.9936666666666666
2	0.9929999999999999
3	0.9929999999999999
4	0.9933333333333333
5	0.9953333333333334
6	0.9943333333333332
7	0.9929999999999999
8	0.9923333333333333
9	0.995
aver_accuracy
0.9933333333333332
episode	val_accuracy	loss
1	0.8160000000000001	0.4430698752403259
5000	0.991	0.00524858059361577
10000	0.9883333333333333	0.003906640689820051
15000	0.9929999999999999	0.00454673683270812
20000	0.9923333333333333	0.0023598014377057552
25000	0.991	2.761353061941918e-05
30000	0.9936666666666667	0.00038737503928132355
35000	0.9873333333333333	0.027828749269247055
40000	0.9926666666666667	0.0029028919525444508
45000	0.9929999999999999	0.009974713437259197
50000	0.99	0.0006710554589517415
55000	0.9923333333333333	0.014509499073028564
60000	0.9913333333333333	6.549064892169554e-06
65000	0.9920000000000001	8.179368887795135e-05
episode	test accuracy
0	0.9916666666666667
1	0.9943333333333332
2	0.9929999999999999
3	0.9936666666666666
4	0.9926666666666667
5	0.995
6	0.9946666666666666
7	0.9929999999999999
8	0.9916666666666667
9	0.9936666666666667
aver_accuracy
0.9933333333333332
episode	val_accuracy	loss
1	0.5993333333333334	0.445573627948761
5000	0.9913333333333333	0.003968627657741308
10000	0.99	0.004633469507098198
15000	0.9953333333333334	0.007093029096722603
20000	0.989	0.004274573642760515
25000	0.9926666666666667	2.2190897652762942e-05
30000	0.9926666666666667	7.05075217410922e-05
35000	0.9906666666666666	0.037777263671159744
40000	0.9903333333333334	0.0032616439275443554
45000	0.9933333333333333	0.009590242989361286
50000	0.9903333333333334	0.0004159692325629294
55000	0.9920000000000001	0.014549069106578827
60000	0.9923333333333333	2.5071691197808832e-05
65000	0.991	0.00013421454059425741
episode	test accuracy
0	0.9916666666666667
1	0.9933333333333333
2	0.9926666666666665
3	0.9916666666666667
4	0.9933333333333333
5	0.9953333333333334
6	0.9929999999999999
7	0.9929999999999999
8	0.9926666666666665
9	0.9936666666666666
aver_accuracy
0.9930333333333333
