# Supplementary material for: Research on image classification method based on improved multi-scale relational network
Source: PeerJ Comput Sci. 2021 Jul 21;7:e613. doi: 10.7717/peerj-cs.613 (PMC8323718; doi:10.7717/peerj-cs.613)
Supplement: Supplemental Information 1 — The multi-scale meta-relational network with the model-independent meta-learning algorithm. [file peerj-cs-07-613-s001.zip › RelationNetwork/omniglot/5way_5shot_end34/logs/experiment_log.csv]

episode	val_accuracy	loss
1	0.21326666666666666	0.44951364398002625
5000	0.9823999999999999	0.03060292825102806
10000	0.9871333333333333	0.029520221054553986
15000	0.9906	0.051731619983911514
20000	0.9921999999999999	0.005195519886910915
25000	0.9929333333333333	0.007317281793802977
30000	0.994	0.0018540042219683528
35000	0.9945333333333334	0.00485838670283556
40000	0.9946	0.00018721290689427406
45000	0.9940666666666665	0.0003478021244518459
50000	0.9943333333333334	0.003136857645586133
55000	0.9937333333333334	0.004430002998560667
60000	0.9946666666666666	0.0014073351630941033
65000	0.9950666666666667	0.0007098600617609918
70000	0.995	0.020881135016679764
75000	0.9956666666666666	0.002772348467260599
80000	0.9940666666666665	0.004391271620988846
85000	0.9952	0.00015011597133707255
90000	0.9944	0.0008587409392930567
95000	0.9944	0.0034325297456234694
100000	0.9940666666666665	0.004601537249982357
105000	0.9954666666666666	0.0059632230550050735
110000	0.9964666666666666	0.0037128361873328686
115000	0.9954000000000001	0.0019163592951372266
120000	0.9953333333333334	0.015055629424750805
125000	0.9961333333333334	0.0017630696529522538
130000	0.9958666666666667	0.0061928932555019855
135000	0.9954666666666666	0.0012912868987768888
140000	0.9952	0.003928443882614374
145000	0.9951333333333334	0.0008310578414238989
150000	0.9952666666666669	0.0010168092558160424
155000	0.9951333333333334	4.87500692543108e-05
160000	0.9956	0.00012472736125346273
165000	0.996	0.0006850323406979442
170000	0.9959333333333334	0.004519433248788118
175000	0.9964666666666666	0.00017376182950101793
180000	0.9952666666666669	0.005259229335933924
185000	0.9957333333333332	3.281090130258235e-06
190000	0.9937999999999999	3.7043837437522598e-06
195000	0.9961333333333334	4.3321265366103034e-06
200000	0.9962666666666666	0.00017886151908896863
205000	0.9953333333333334	0.00016098727064672858
210000	0.9956	0.0014326790114864707
215000	0.9971333333333333	0.00017131907225120813
220000	0.994	0.0007416727603413165
225000	0.9962666666666666	0.002620863961055875
230000	0.996	0.004480548668652773
235000	0.9965333333333333	0.004036543425172567
240000	0.9963999999999998	0.0008581520523875952
245000	0.9965333333333333	8.490333857480437e-05
250000	0.9963999999999998	0.008556235581636429
255000	0.9966666666666667	2.3060367311700247e-05
260000	0.9971999999999999	0.003382394788786769
265000	0.9962666666666666	0.00020350629347376525
270000	0.9958	2.2432102923630737e-05
275000	0.9967333333333332	0.012136698700487614
280000	0.9966	8.998504199553281e-06
285000	0.9971333333333333	0.00100324593950063
290000	0.996	0.00010421073238831013
295000	0.9965333333333333	7.712918886682019e-06
300000	0.9959333333333334	0.00019304387387819588
305000	0.9966	1.0465139894222375e-05
310000	0.9956	0.004740834701806307
315000	0.9955333333333333	0.0027324873954057693
320000	0.9966666666666667	0.0001399399188812822
325000	0.9961333333333334	0.0002131693036062643
330000	0.9975333333333333	0.002002115361392498
335000	0.9958	0.00010379360901424661
340000	0.9960666666666667	8.988065019366331e-06
345000	0.9970666666666667	0.006056445650756359
350000	0.9964666666666666	0.002453484572470188
355000	0.9969333333333334	0.002438131719827652
360000	0.9948	2.3251073798746802e-05
365000	0.9962000000000001	0.0028358178678900003
370000	0.9964666666666666	0.0018792086048051715
375000	0.9970000000000001	0.0031308834441006184
380000	0.996	0.0009066747152246535
385000	0.9962666666666666	0.0004543302929960191
390000	0.9964666666666666	2.52104891842464e-05
395000	0.9968666666666667	0.0025663108099251986
400000	0.9970000000000001	0.004963743966072798
405000	0.9954666666666666	0.004148550797253847
410000	0.9973333333333333	3.329008904984221e-06
415000	0.9969333333333334	8.46225429995684e-06
420000	0.9956666666666666	2.2914905173365696e-07
425000	0.9964666666666666	3.095585270784795e-05
430000	0.9953333333333334	1.0509271305636503e-05
435000	0.9955333333333333	0.0035365477669984102
440000	0.9963999999999998	0.001181507483124733
445000	0.9974	0.00014051349717192352
450000	0.9957333333333332	6.544399184349459e-06
455000	0.9963999999999998	0.0026249531656503677
460000	0.9956666666666666	1.537299067422282e-05
465000	0.9968	0.00045186979696154594
470000	0.9968666666666667	0.004610818810760975
475000	0.9963333333333333	0.00041793996933847666
480000	0.9971333333333333	0.003050476312637329
485000	0.9962666666666666	0.00011746897507691756
490000	0.9958666666666667	0.0010517742484807968
495000	0.9956666666666666	0.0050956266932189465
500000	0.9949333333333334	2.4124201445374638e-06
505000	0.9966	0.0006439651479013264
510000	0.9966666666666667	0.005129626486450434
515000	0.9966666666666667	1.1750581734304433e-06
520000	0.9967333333333332	7.674255471101787e-07
525000	0.9963333333333333	0.0024555502459406853
530000	0.9967333333333332	5.236384822637774e-05
535000	0.9958	0.0020318308379501104
540000	0.9958666666666667	0.0071488614194095135
545000	0.9960666666666667	3.422992165269534e-07
550000	0.9963999999999998	9.838862024480477e-05
555000	0.9956666666666666	0.000274232414085418
560000	0.9966666666666667	0.0010500240605324507
565000	0.9959333333333334	3.212112531514322e-08
570000	0.9958666666666667	4.230170088703744e-05
575000	0.9962666666666666	1.1778051884903107e-05
580000	0.9958666666666667	0.0011008491273969412
585000	0.9966	0.0041405316442251205
590000	0.9971999999999999	0.0026787160895764828
595000	0.996	0.009609357453882694
600000	0.9954666666666666	0.003777662990614772
605000	0.9970000000000001	5.558815973927267e-05
610000	0.9957333333333332	5.4325893870554864e-05
615000	0.9963999999999998	0.008635362610220909
620000	0.9962000000000001	8.6688763985876e-05
625000	0.9966666666666667	0.0031125335954129696
630000	0.9961333333333334	2.870110620278865e-05
635000	0.9966666666666667	0.0001823839993448928
640000	0.996	0.005212242249399424
645000	0.9967333333333332	3.6963717775506666e-06
650000	0.9966	0.0001811268157325685
655000	0.995	5.450201570056379e-05
660000	0.9968666666666667	0.0014127487083896995
665000	0.9956666666666666	0.0030674391891807318
670000	0.9975333333333333	3.7662939575966448e-06
675000	0.9957333333333332	4.9315411160932854e-05
680000	0.9969333333333334	0.0006031193188391626
685000	0.9955333333333333	0.0011230066884309053
690000	0.9958	4.049537528771907e-05
695000	0.9964666666666666	0.00022929950500838459
700000	0.9959333333333334	0.00025925293448381126
705000	0.9964666666666666	3.412268779356964e-05
710000	0.9966666666666667	0.004976882133632898
715000	0.9967333333333332	0.006002516485750675
720000	0.9973333333333333	0.003236532909795642
725000	0.9966	0.0011251153191551566
730000	0.9963999999999998	0.0022595638874918222
735000	0.9959333333333334	0.00011822111264336854
740000	0.9960666666666667	0.0003339237882755697
745000	0.9975333333333333	0.00022657695808447897
750000	0.9963333333333333	0.0014512086054310203
755000	0.9961333333333334	0.0019836793653666973
760000	0.9958	0.001133878598921001
765000	0.9946	0.0024546722415834665
770000	0.9968666666666667	0.00018578882736619562
775000	0.9958666666666667	0.00010213873611064628
780000	0.9968666666666667	4.124603947275318e-05
785000	0.9949333333333334	0.002524050185456872
790000	0.9960666666666667	9.971293366106693e-06
795000	0.9970000000000001	3.126300498479395e-06
800000	0.995	0.009513894096016884
805000	0.9971333333333333	8.434851224592421e-06
810000	0.9956	0.018032025545835495
815000	0.9963333333333333	2.5072745302168187e-06
820000	0.9963333333333333	1.2956141290487722e-05
825000	0.9956666666666666	3.264170231886965e-07
830000	0.9963333333333333	0.008741148747503757
835000	0.9965333333333333	0.00040766524034552276
840000	0.9962000000000001	2.9226164770079777e-05
845000	0.9955333333333333	1.4092497622186784e-05
850000	0.9957333333333332	0.0008699380559846759
855000	0.9966	0.004569430835545063
860000	0.9956666666666666	1.4126041605777573e-05
865000	0.9970000000000001	0.0002759777707979083
870000	0.9963999999999998	0.0022951392456889153
875000	0.9958	0.0023208782076835632
880000	0.9967333333333332	0.0015936394920572639
885000	0.9964666666666666	0.00044598564272746444
890000	0.9962666666666666	8.040393367991783e-06
895000	0.9958666666666667	9.965983917936683e-05
900000	0.9966666666666667	0.004224523436278105
905000	0.9963333333333333	0.000664117222186178
910000	0.9956	0.0027207746170461178
915000	0.9952666666666669	3.996043233200908e-05
920000	0.9956	0.00010571304301265627
925000	0.9971333333333333	0.016785351559519768
930000	0.9958	3.706592906382866e-05
935000	0.9962000000000001	0.0004553153121378273
940000	0.9963999999999998	0.005088539328426123
945000	0.9963333333333333	0.011584187857806683
950000	0.9965333333333333	0.0022157588973641396
955000	0.9956666666666666	0.0005557754775509238
960000	0.9963333333333333	5.455877908389084e-05
965000	0.9954000000000001	0.0044304849579930305
970000	0.9958	0.0012347090523689985
975000	0.9964666666666666	0.0011491739423945546
980000	0.9967333333333332	8.340828935615718e-05
985000	0.9960666666666667	0.0003169399278704077
990000	0.9963333333333333	0.003149540163576603
995000	0.9971999999999999	0.00019017192244064063
1000000	0.9965333333333333	0.002744279569014907
episode	test accuracy
0	0.9956
1	0.9971999999999999
2	0.9957333333333335
3	0.9964000000000001
4	0.9959333333333334
5	0.9949333333333334
6	0.9968666666666667
7	0.9971999999999999
8	0.9966666666666667
9	0.9969333333333332
aver_accuracy
0.9963466666666665
