# Supplementary material for: Research on image classification method based on improved multi-scale relational network
Source: PeerJ Comput Sci. 2021 Jul 21;7:e613. doi: 10.7717/peerj-cs.613 (PMC8323718; doi:10.7717/peerj-cs.613)
Supplement: Supplemental Information 1 — The multi-scale meta-relational network with the model-independent meta-learning algorithm. [file peerj-cs-07-613-s001.zip › RelationNetwork/omniglot/o_train_one_shot.py]

'''多层次特征(不做平均池化)+三维相减'''
import torch
import torch.nn as nn
import torch.nn.functional as F
from torch.autograd import Variable
from torch.optim.lr_scheduler import StepLR
import numpy as np
import task_generator as tg
import os
import math
import argparse
import scipy as sp
import scipy.stats
import random
from storage import save_statistics, build_experiment_folder

parser = argparse.ArgumentParser(description="One Shot Visual Recognition")
parser.add_argument("-f", "--feature_dim", type=int, default=64)
parser.add_argument("-r", "--relation_dim", type=int, default=8)
parser.add_argument("-w", "--class_num", type=int, default=5)
parser.add_argument("-s", "--sample_num_per_class", type=int, default=1)
parser.add_argument("-b", "--batch_num_per_class", type=int, default=15)
parser.add_argument("-e", "--episode", type=int, default=300000)
parser.add_argument("-t", "--test_episode", type=int, default=500)
parser.add_argument("-l", "--learning_rate", type=float, default=0.001)
parser.add_argument("-u", "--hidden_unit", type=int, default=10)
parser.add_argument("-tl", "--experiment_title", type=str, default="experiment-title")
args = parser.parse_args()

# Hyper Parameters
FEATURE_DIM = args.feature_dim
RELATION_DIM = args.relation_dim
CLASS_NUM = args.class_num
SAMPLE_NUM_PER_CLASS = 1
BATCH_NUM_PER_CLASS = args.batch_num_per_class
EPISODE = args.episode
TEST_EPISODE = args.test_episode
LEARNING_RATE = args.learning_rate
HIDDEN_UNIT = args.hidden_unit
EXPREIMENT_TITLE = args.experiment_title

x = torch.device("cuda")


def mean_confidence_interval(data, confidence=0.95):
    a = 1.0*np.array(data)
    n = len(a)
    m, se = np.mean(a), scipy.stats.sem(a)
    h = se * sp.stats.t._ppf((1+confidence)/2., n-1)
    return m, h


class CNNEncoder(nn.Module):
    """docstring for ClassName"""
    def __init__(self):
        super(CNNEncoder, self).__init__()
        self.layer1 = nn.Sequential(
                        nn.Conv2d(1, 64, kernel_size=3, padding=0),
                        nn.BatchNorm2d(64, momentum=1, affine=True),
                        nn.ReLU(),
                        nn.MaxPool2d(2))
        self.layer2 = nn.Sequential(
                        nn.Conv2d(64, 64, kernel_size=3, padding=0),
                        nn.BatchNorm2d(64, momentum=1, affine=True),
                        nn.ReLU(),
                        nn.MaxPool2d(2))
        self.layer3 = nn.Sequential(
                        nn.Conv2d(64, 64, kernel_size=3, padding=1),
                        nn.BatchNorm2d(64, momentum=1, affine=True),
                        nn.ReLU())
        self.layer4 = nn.Sequential(
                        nn.Conv2d(64, 64, kernel_size=3, padding=1),
                        nn.BatchNorm2d(64, momentum=1, affine=True),
                        nn.ReLU())

    def forward(self, x):
        out1 = self.layer1(x)
        # print('out1.size', out1.size()) (5,64,13,13)
        out2 = self.layer2(out1)
        # print('out2.size', out2.size()) (5,64,5,5)
        out3 = self.layer3(out2)
        # print('out3.size', out3.size()) 5,64,5,5)
        out4 = self.layer4(out3)
        # print('out4.size', out4.size()) (5,64,5,5)
        return out3, out4


class RelationNetwork(nn.Module):
    """docstring for RelationNetwork"""
    def __init__(self, input_size, hidden_size):
        super(RelationNetwork, self).__init__()
        self.layer1 = nn.Sequential(
                        nn.Conv2d(64*2, 64, kernel_size=3, padding=1),
                        nn.BatchNorm2d(64, momentum=1, affine=True),
                        nn.ReLU(),
                        nn.MaxPool2d(2))
        self.layer2 = nn.Sequential(
                        nn.Conv2d(64, 64, kernel_size=2, padding=1),
                        nn.BatchNorm2d(64, momentum=1, affine=True),
                        nn.ReLU(),
                        nn.MaxPool2d(2))
        self.fc1 = nn.Linear(input_size, hidden_size)
        self.fc2 = nn.Linear(hidden_size, 1)

    def forward(self, x):
        out = self.layer1(x)
        # print("out1.shape",out.shape) # (475,64,2,2)
        out = self.layer2(out)
        # print("out2.shape", out.shape) (475,64,1,1)
        out = out.view(out.size(0), -1)
        # (475,64)
        out = F.relu(self.fc1(out))
        # print("out2.shape", out.shape) (475,8)
        out = F.sigmoid(self.fc2(out))
        return out


def weights_init(m):
    classname = m.__class__.__name__
    if classname.find('Conv') != -1:
        n = m.kernel_size[0] * m.kernel_size[1] * m.out_channels
        m.weight.data.normal_(0, math.sqrt(2. / n))
        if m.bias is not None:
            m.bias.data.zero_()
    elif classname.find('BatchNorm') != -1:
        m.weight.data.fill_(1)
        m.bias.data.zero_()
    elif classname.find('Linear') != -1:
        n = m.weight.size(1)
        m.weight.data.normal_(0, 0.01)
        m.bias.data = torch.ones(m.bias.data.size())


def main():
    # Step 1: init data folders
    print("init data folders")
    metatrain_character_folders, metaval_character_folders, metatest_character_folders = tg.omniglot_character_folders()

    # Step 2: init neural networks
    print("init neural networks")
    feature_encoder = CNNEncoder()
    relation_network = RelationNetwork(FEATURE_DIM, RELATION_DIM)

    feature_encoder.apply(weights_init)
    relation_network.apply(weights_init)

    feature_encoder.to(x)
    relation_network.to(x)

    feature_encoder_optim = torch.optim.Adam(feature_encoder.parameters(), lr=LEARNING_RATE)
    feature_encoder_scheduler = StepLR(feature_encoder_optim, step_size=100000, gamma=0.5)

    relation_network_optim = torch.optim.Adam(relation_network.parameters(), lr=LEARNING_RATE)
    relation_network_scheduler = StepLR(relation_network_optim, step_size=100000, gamma=0.5)

    saved_models_filepath, logs_filepath = build_experiment_folder(EXPREIMENT_TITLE)
    save_statistics(logs_filepath, ["episode", "val_accuracy", "loss"])

    if os.path.exists(str("{}/omniglot_feature_encoder.pkl".format(saved_models_filepath))):
        feature_encoder.load_state_dict(torch.load(
            str("{}/omniglot_feature_encoder.pkl".format(saved_models_filepath))))
        print("load feature encoder success")
    if os.path.exists(str("/{}/omniglot_relation_network.pkl".format(saved_models_filepath))):
        relation_network.load_state_dict(torch.load(
            str("{}/omniglot_relation_network.pkl".format(saved_models_filepath))))
        print("load relation network success")

    # Step 3: build graph
    print("Training...")
    last_accuracy = 0.0

    for episode in range(EPISODE):
        feature_encoder_scheduler.step(episode)
        relation_network_scheduler.step(episode)
        degrees = random.choice([0, 90, 180, 270])
        # init dataset
        task = tg.OmniglotTask(metatrain_character_folders, CLASS_NUM, SAMPLE_NUM_PER_CLASS, BATCH_NUM_PER_CLASS)
        sample_dataloader = tg.get_data_loader(task, num_per_class=SAMPLE_NUM_PER_CLASS,
                                               split="support_set", shuffle=False, rotation=degrees)

        batch_dataloader = tg.get_data_loader(task, num_per_class=BATCH_NUM_PER_CLASS,
                                              split="target_set", shuffle=True, rotation=degrees)

        # sample datas
        samples, sample_labels = sample_dataloader.__iter__().next()
        batches, batch_labels = batch_dataloader.__iter__().next()
        # samples.size():(5,1,28,28)
        # batches.size():(95,1,28,28)

        # calculate features
        sample_features2, sample_features4 = feature_encoder(Variable(samples).to(x))
        batch_features2, batch_features4 = feature_encoder(Variable(batches).to(x))
        # sample_features2.size():(5,64,5,5)  sample_features4.size():(5,64,5,5)
        # batch_features2.size():(95,64,5,5)  batch_features2.size():(95,64,5,5)

        sample_features = torch.cat((sample_features2, sample_features4), 1)
        batch_features = torch.cat((batch_features2, batch_features4), 1)
        # sample_features.size():(5,128,5,5)
        # batch_features.size(): (95, 128, 5, 5)

        sample_features_ext = sample_features.unsqueeze(0).repeat(BATCH_NUM_PER_CLASS * CLASS_NUM, 1, 1, 1, 1)
        batch_features_ext = batch_features.unsqueeze(0).repeat(SAMPLE_NUM_PER_CLASS * CLASS_NUM, 1, 1, 1, 1)
        batch_features_ext = torch.transpose(batch_features_ext, 0, 1)

        relation_pairs = torch.abs((sample_features_ext - batch_features_ext)).view(-1, FEATURE_DIM*2, 5, 5)
        # relation_pairs.size():(475,128,5,5)
        relations = relation_network(relation_pairs).view(-1, CLASS_NUM)
        # print(relations.shape)

        mse = nn.MSELoss().to(x)
        change = batch_labels.view(-1, 1).long()
        one_hot_labels = Variable(torch.zeros(BATCH_NUM_PER_CLASS * CLASS_NUM, CLASS_NUM).scatter_(1, change, 1)).to(x)
        loss = mse(relations, one_hot_labels)

        # training
        feature_encoder.zero_grad()
        relation_network.zero_grad()

        loss.backward()

        torch.nn.utils.clip_grad_norm(feature_encoder.parameters(), 0.5)
        torch.nn.utils.clip_grad_norm(relation_network.parameters(), 0.5)

        feature_encoder_optim.step()
        relation_network_optim.step()

        # if (episode + 1) % 100 == 0:
        #    print("episode:", episode + 1, "loss", loss.item())

        if (episode + 1) % 500 == 0:
            # test
            print("Testing...")
            total_rewards = 0
            num_per_class = 3
            for i in range(TEST_EPISODE):
                degrees = random.choice([0, 90, 180, 270])
                task = tg.OmniglotTask(metaval_character_folders, CLASS_NUM, SAMPLE_NUM_PER_CLASS, num_per_class)
                sample_dataloader = tg.get_data_loader(task, num_per_class=SAMPLE_NUM_PER_CLASS,
                                                       split="support_set", shuffle=False, rotation=degrees)
                test_dataloader = tg.get_data_loader(task, num_per_class=num_per_class,
                                                     split="target_set", shuffle=True, rotation=degrees)
                sample_images, sample_labels = sample_dataloader.__iter__().next()
                # print('sample_images',sample_images.size()) torch.Size([5, 1, 28, 28])
                val_images, val_labels = test_dataloader.__iter__().next()
                # print('val_images', val_images.size())   torch.Size([15, 1, 28, 28])
                sample_features2, sample_features4 = feature_encoder(Variable(sample_images).to(x))
                test_features2, test_features4 = feature_encoder(Variable(val_images).to(x))

                # calculate relations
                sample_features = torch.cat((sample_features2, sample_features4), 1)
                test_features = torch.cat((test_features2, test_features4), 1)

                # calculate relations
                sample_features_ext = sample_features.unsqueeze(0).repeat(num_per_class * CLASS_NUM, 1, 1, 1, 1)
                test_features_ext = test_features.unsqueeze(0).repeat(SAMPLE_NUM_PER_CLASS * CLASS_NUM, 1, 1, 1, 1)
                test_features_ext = torch.transpose(test_features_ext, 0, 1)
                relation_pairs = torch.abs((sample_features_ext - test_features_ext)).view(-1, FEATURE_DIM*2, 5, 5)
                # print(relation_pairs.shape) torch.Size([75, 128, 5, 5])
                relations = relation_network(relation_pairs).view(-1, CLASS_NUM)

                _, predict_labels = torch.max(relations.data, 1)
                val_labels = val_labels.long().to(x)
                rewards = [1 if predict_labels[j] == val_labels[j] else 0 for j in range(CLASS_NUM)]

                total_rewards += np.sum(rewards)

            val_accuracy = total_rewards / 1.0 / CLASS_NUM / TEST_EPISODE
            print("val accuracy:", val_accuracy)
            save_statistics(logs_filepath, [episode + 1, val_accuracy, loss.item()])

        # save networks
            if val_accuracy > last_accuracy:
                torch.save(feature_encoder.state_dict(),
                        str("{}/omniglot_feature_encoder.pkl".format(saved_models_filepath)))
                torch.save(relation_network.state_dict(),
                        str("{}/omniglot_relation_network.pkl".format(saved_models_filepath)))
                print("save networks for episode:", episode + 1)
                last_accuracy = val_accuracy


if __name__ == '__main__':
    main()
